# Supplementary material for: Dibromido(4,4′-dimethyl-2,2′-bipyridine-κ2 N,N′)(dimethyl sulfoxide-κO)cadmium
Source: Acta Crystallogr Sect E Struct Rep Online. 2012 Jun 30;68(Pt 7):m1006–7. doi: 10.1107/S1600536812028553 (PMC3393245; doi:10.1107/S1600536812028553)
Supplement: Supplementary file 1 [file e-68-m1006-sup1.cif]

##############################################################################
#                                                                            #
# This CIF contains the data in a paper accepted for publication in          #
# Acta Crystallographica Section E. It conforms to the requirements of       #
# Notes for Authors for Acta Crystallographica Section E, and has been       #
# peer reviewed under the auspices of the IUCr Commission on Journals.       #
#                                                                            #
# Full details of the Crystallographic Information File format               #
# are given in the paper "The Crystallographic Information File (CIF):       #
# a New Standard Archive File for Crystallography" by S. R. Hall, F. H.      #
# Allen and I. D. Brown [Acta Cryst. (1991), A47, 655-685].                  #
#                                                                            #
# The current version of the core CIF dictionary is obtainable from          #
# ftp://ftp.iucr.org/pub/cif_core.dic.                                       #
#                                                                            #
# Software is freely available for graphical display of the structure(s)     #
# in this CIF. For information consult the CIF software page                 #
# http://www.iucr.org/resources/cif/software.                                #
#                                                                            #
# This file may be used for bona fide research purposes within the           #
# scientific community so long as proper attribution is given to the journal # 
# article from which it was obtained.                                        #
#                                                                            #
##############################################################################
data_I
_audit_creation_method     SHELXL-97
_chemical_name_systematic
;
Dibromido(4,4'-dimethyl-2,2'-bipyridine-\k^2^<i>N</i>,<i>N</i>')(dimethyl
sulfoxide-\k<i>O</i>)cadmium
;
_chemical_name_common     ?
_chemical_formula_moiety     'C14 H18 Br2 Cd1 N2 O S'
_chemical_formula_sum     'C14 H18 Br2 Cd1 N2 O S'
_chemical_formula_iupac     '[Cd Br2 (C12 H12 N2) (C2 H6 O S)]'
_chemical_formula_weight     534.58
_chemical_melting_point     ?
_symmetry_cell_setting     monoclinic
_symmetry_space_group_name_H-M     'P 21/c'
_symmetry_space_group_name_Hall     '-P 2ybc'
loop_
    _symmetry_equiv_pos_as_xyz
    'x, y, z'
    '-x, y+1/2, -z+1/2'
    '-x, -y, -z'
    'x, -y-1/2, z-1/2'
_cell_length_a     8.3940(6)
_cell_length_b     15.2928(15)
_cell_length_c     14.8606(9)
_cell_angle_alpha     90.00
_cell_angle_beta     103.377(5)
_cell_angle_gamma     90.00
_cell_volume     1855.9(3)
_cell_formula_units_Z     4
_cell_measurement_reflns_used     10741
_cell_measurement_theta_min     1.94
_cell_measurement_theta_max     26.99
_cell_measurement_temperature     298(2)
_exptl_crystal_description     block
_exptl_crystal_colour     colorless
_exptl_crystal_size_max     0.332
_exptl_crystal_size_mid     0.28
_exptl_crystal_size_min     0.20
_exptl_crystal_density_diffrn     1.913
_exptl_crystal_density_meas     ?
_exptl_crystal_density_method     'not measured'
_exptl_crystal_F_000     1032
_exptl_absorpt_coefficient_mu     5.594
_exptl_absorpt_correction_type     multi-scan
_exptl_absorpt_process_details     '(SADABS; Bruker, 2001)'
_exptl_absorpt_correction_T_min     0.1831
_exptl_absorpt_correction_T_max     0.3421
_exptl_special_details
;
;
_diffrn_ambient_temperature     298(2)
_diffrn_radiation_type     MoK\a
_diffrn_radiation_wavelength     0.71073
_diffrn_radiation_source     'fine-focus sealed tube'
_diffrn_radiation_monochromator     graphite
_diffrn_measurement_device_type     'Bruker APEXII CCD area-detector'
_diffrn_measurement_method     '\w scans'
_diffrn_detector_area_resol_mean     ?
_diffrn_reflns_number     16741
_diffrn_reflns_av_R_equivalents     0.0989
_diffrn_reflns_av_sigmaI/netI     0.0574
_diffrn_reflns_theta_min     1.94
_diffrn_reflns_theta_max     26.99
_diffrn_reflns_theta_full     26.99
_diffrn_measured_fraction_theta_max     1.000
_diffrn_measured_fraction_theta_full     1.000
_diffrn_reflns_limit_h_min     -9
_diffrn_reflns_limit_h_max     10
_diffrn_reflns_limit_k_min     -19
_diffrn_reflns_limit_k_max     19
_diffrn_reflns_limit_l_min     -18
_diffrn_reflns_limit_l_max     18
_diffrn_standards_number     ?
_diffrn_standards_interval_count     ?
_diffrn_standards_interval_time     ?
_diffrn_standards_decay_%     ?
_refine_special_details
;
Refinement of <i>F</i>^2^ against ALL reflections. The weighted <i>R</i>-factor
<i>wR</i> and goodness of fit <i>S</i> are based on <i>F</i>^2^, conventional
<i>R</i>-factors <i>R</i> are based on <i>F</i>, with <i>F</i> set to zero for
negative <i>F</i>^2^. The threshold expression of <i>F</i>^2^ >
\s(<i>F</i>^2^) is used only for calculating <i>R</i>-factors(gt) <i>etc</i>.
and is not relevant to the choice of reflections for refinement.
<i>R</i>-factors based on <i>F</i>^2^ are statistically about twice as large
as those based on <i>F</i>, and <i>R</i>- factors based on ALL data will be
even larger.
;
_reflns_number_total     4054
_reflns_number_gt     3008
_reflns_threshold_expression     I>2sigma(I)
_refine_ls_structure_factor_coef     Fsqd
_refine_ls_matrix_type     full
_refine_ls_R_factor_all     0.0648
_refine_ls_R_factor_gt     0.0410
_refine_ls_wR_factor_gt     0.0798
_refine_ls_wR_factor_ref     0.0860
_refine_ls_goodness_of_fit_ref     1.037
_refine_ls_restrained_S_all     1.037
_refine_ls_number_reflns     4054
_refine_ls_number_parameters     190
_refine_ls_number_restraints     0
_refine_ls_hydrogen_treatment     constr
_refine_ls_weighting_scheme     calc
_refine_ls_weighting_details
         'calc w=1/[\s^2^(Fo^2^)+(0.0279P)^2^+0.8746P] where P=(Fo^2^+2Fc^2^)/3'
_atom_sites_solution_hydrogens     geom
_atom_sites_solution_primary     direct
_atom_sites_solution_secondary     difmap
_refine_ls_shift/su_max     0.010
_refine_ls_shift/su_mean     0.001
_refine_diff_density_max     0.527
_refine_diff_density_min     -0.419
_refine_ls_extinction_method     none
_refine_ls_extinction_coef     ?
loop_
    _atom_type_symbol
    _atom_type_description
    _atom_type_scat_dispersion_real
    _atom_type_scat_dispersion_imag
    _atom_type_scat_source
    'Co' 'Co' 0.3494 0.9721
                         'International Tables Vol C Tables 4.2.6.8 and 6.1.1.4'
    'C' 'C' 0.0033 0.0016
                         'International Tables Vol C Tables 4.2.6.8 and 6.1.1.4'
    'H' 'H' 0.0000 0.0000
                         'International Tables Vol C Tables 4.2.6.8 and 6.1.1.4'
    'N' 'N' 0.0061 0.0033
                         'International Tables Vol C Tables 4.2.6.8 and 6.1.1.4'
    'Br' 'Br' -0.2901 2.4595
                         'International Tables Vol C Tables 4.2.6.8 and 6.1.1.4'
    'O' 'O' 0.0106 0.0060
                         'International Tables Vol C Tables 4.2.6.8 and 6.1.1.4'
    'S' 'S' 0.1246 0.1234
                         'International Tables Vol C Tables 4.2.6.8 and 6.1.1.4'
    'Cd' 'Cd' -0.8075 1.2024
                         'International Tables Vol C Tables 4.2.6.8 and 6.1.1.4'
_computing_data_collection     'APEX2 (Bruker, 2007)'
_computing_cell_refinement     'SAINT (Bruker, 2007)'
_computing_data_reduction     'SAINT (Bruker, 2007)'
_computing_structure_solution     'SHELXS97 (Sheldrick, 2008)'
_computing_structure_refinement     'SHELXL97 (Sheldrick, 2008)'
_computing_molecular_graphics     'SHELXTL (Sheldrick, 2008)'
_computing_publication_material     'SHELXTL (Sheldrick, 2008)'
loop_
    _atom_site_type_symbol
    _atom_site_label
    _atom_site_fract_x
    _atom_site_fract_y
    _atom_site_fract_z
    _atom_site_U_iso_or_equiv
    _atom_site_adp_type
    _atom_site_calc_flag
    _atom_site_refinement_flags
    _atom_site_occupancy
    _atom_site_symmetry_multiplicity
    _atom_site_disorder_assembly
    _atom_site_disorder_group
    C C1 0.0502(6) 0.2148(3) 0.6246(3) 0.0501(11) Uani d . 1 1 . .
    H H1 0.0521 0.2350 0.6838 0.060 Uiso calc R 1 1 . .
    C C2 -0.0370(7) 0.2624(3) 0.5505(3) 0.0526(12) Uani d . 1 1 . .
    H H2 -0.0933 0.3127 0.5599 0.063 Uiso calc R 1 1 . .
    C C3 -0.0391(7) 0.2337(3) 0.4611(3) 0.0528(12) Uani d . 1 1 . .
    C C4 -0.1294(8) 0.2827(4) 0.3769(4) 0.0767(18) Uani d . 1 1 . .
    H H4A -0.0862 0.3409 0.3779 0.092 Uiso calc R 1 1 . .
    H H4B -0.2437 0.2854 0.3769 0.092 Uiso calc R 1 1 . .
    H H4C -0.1160 0.2529 0.3223 0.092 Uiso calc R 1 1 . .
    C C5 0.0474(6) 0.1592(3) 0.4529(3) 0.0473(11) Uani d . 1 1 . .
    H H5 0.0502 0.1387 0.3944 0.057 Uiso calc R 1 1 . .
    C C6 0.1305(5) 0.1138(2) 0.5302(2) 0.0373(9) Uani d . 1 1 . .
    C C7 0.2243(5) 0.0322(2) 0.5237(3) 0.0365(9) Uani d . 1 1 . .
    C C8 0.2297(6) -0.0049(3) 0.4393(3) 0.0426(10) Uani d . 1 1 . .
    H H8 0.1732 0.0214 0.3848 0.051 Uiso calc R 1 1 . .
    C C9 0.3177(6) -0.0803(3) 0.4350(3) 0.0476(11) Uani d . 1 1 . .
    C C10 0.3268(7) -0.1202(3) 0.3438(3) 0.0634(14) Uani d . 1 1 . .
    H H10A 0.2846 -0.1787 0.3402 0.076 Uiso calc R 1 1 . .
    H H10B 0.4387 -0.1213 0.3387 0.076 Uiso calc R 1 1 . .
    H H10C 0.2629 -0.0858 0.2943 0.076 Uiso calc R 1 1 . .
    C C11 0.3983(7) -0.1162(3) 0.5174(3) 0.0535(12) Uani d . 1 1 . .
    H H11 0.4593 -0.1670 0.5178 0.064 Uiso calc R 1 1 . .
    C C12 0.3894(7) -0.0776(3) 0.5995(3) 0.0539(12) Uani d . 1 1 . .
    H H12 0.4446 -0.1034 0.6545 0.065 Uiso calc R 1 1 . .
    C C13 0.5760(15) -0.1667(4) 0.8786(5) 0.144(4) Uani d . 1 1 . .
    H H13A 0.6672 -0.1729 0.8502 0.173 Uiso calc R 1 1 . .
    H H13B 0.4795 -0.1906 0.8385 0.173 Uiso calc R 1 1 . .
    H H13C 0.5987 -0.1973 0.9365 0.173 Uiso calc R 1 1 . .
    C C14 0.7460(8) -0.0254(5) 0.9509(4) 0.094(2) Uani d . 1 1 . .
    H H14A 0.7545 0.0372 0.9532 0.112 Uiso calc R 1 1 . .
    H H14B 0.8195 -0.0483 0.9159 0.112 Uiso calc R 1 1 . .
    H H14C 0.7744 -0.0485 1.0126 0.112 Uiso calc R 1 1 . .
    N N1 0.1310(5) 0.1425(2) 0.6162(2) 0.0418(8) Uani d . 1 1 . .
    N N2 0.3045(5) -0.0041(2) 0.6035(2) 0.0424(8) Uani d . 1 1 . .
    Br Br1 0.35504(9) 0.19185(4) 0.84879(4) 0.0779(2) Uani d . 1 1 . .
    Br Br2 0.07055(8) -0.04712(4) 0.79461(3) 0.06865(18) Uani d . 1 1 . .
    O O1 0.5107(5) -0.0161(3) 0.8016(2) 0.0663(10) Uani d . 1 1 . .
    S S1 0.54455(17) -0.05549(9) 0.89770(7) 0.0547(3) Uani d . 1 1 . .
    Cd Cd1 0.27102(4) 0.05814(2) 0.741841(19) 0.04315(10) Uani d . 1 1 . .
loop_
    _atom_site_aniso_label
    _atom_site_aniso_U_11
    _atom_site_aniso_U_22
    _atom_site_aniso_U_33
    _atom_site_aniso_U_12
    _atom_site_aniso_U_13
    _atom_site_aniso_U_23
    C1 0.065(3) 0.048(2) 0.040(2) 0.002(2) 0.017(2) -0.0086(18)
    C2 0.060(3) 0.046(2) 0.053(3) 0.011(2) 0.016(2) -0.002(2)
    C3 0.062(3) 0.051(3) 0.043(2) 0.005(2) 0.007(2) 0.0069(19)
    C4 0.094(5) 0.076(4) 0.058(3) 0.032(3) 0.014(3) 0.017(3)
    C5 0.060(3) 0.051(2) 0.030(2) 0.000(2) 0.0084(19) 0.0015(17)
    C6 0.043(2) 0.040(2) 0.0296(19) -0.0028(18) 0.0094(17) -0.0016(15)
    C7 0.042(2) 0.0367(19) 0.0315(18) -0.0094(17) 0.0090(17) -0.0005(14)
    C8 0.049(3) 0.048(2) 0.0295(19) -0.003(2) 0.0061(18) 0.0004(16)
    C9 0.057(3) 0.047(2) 0.039(2) -0.004(2) 0.012(2) -0.0054(17)
    C10 0.083(4) 0.067(3) 0.045(3) 0.001(3) 0.024(3) -0.011(2)
    C11 0.062(3) 0.050(3) 0.051(3) 0.012(2) 0.017(2) -0.003(2)
    C12 0.069(3) 0.050(3) 0.039(2) 0.009(2) 0.006(2) 0.0047(18)
    C13 0.262(13) 0.059(4) 0.091(5) 0.014(6) 0.003(7) 0.010(3)
    C14 0.075(5) 0.144(6) 0.055(3) -0.019(4) 0.001(3) 0.000(4)
    N1 0.050(2) 0.0409(18) 0.0332(17) -0.0013(17) 0.0076(16) -0.0039(14)
    N2 0.050(2) 0.0457(19) 0.0309(16) 0.0009(17) 0.0077(15) 0.0003(14)
    Br1 0.1001(5) 0.0708(3) 0.0542(3) -0.0152(3) 0.0004(3) -0.0206(2)
    Br2 0.0777(4) 0.0856(4) 0.0417(3) -0.0271(3) 0.0118(2) 0.0113(2)
    O1 0.066(2) 0.091(2) 0.0404(17) 0.022(2) 0.0083(16) 0.0151(17)
    S1 0.0557(7) 0.0726(7) 0.0358(5) 0.0043(7) 0.0102(5) 0.0008(5)
    Cd1 0.0511(2) 0.04968(17) 0.02831(14) -0.00105(16) 0.00838(12) 0.00028(12)
_geom_special_details
;
All e.s.d.'s (except the e.s.d. in the dihedral angle between two l.s. planes)
are estimated using the full covariance matrix. The cell e.s.d.'s are taken
into account individually in the estimation of e.s.d.'s in distances, angles
and torsion angles; correlations between e.s.d.'s in cell parameters are only
used when they are defined by crystal symmetry. An approximate (isotropic)
treatment of cell e.s.d.'s is used for estimating e.s.d.'s involving l.s.
planes.
;
loop_
    _geom_bond_atom_site_label_1
    _geom_bond_atom_site_label_2
    _geom_bond_site_symmetry_2
    _geom_bond_distance
    _geom_bond_publ_flag
    C1 N1 . 1.318(6) ?
    C1 C2 . 1.380(7) ?
    C1 H1 . 0.9300 ?
    C2 C3 . 1.394(6) ?
    C2 H2 . 0.9300 ?
    C3 C5 . 1.373(7) ?
    C3 C4 . 1.504(7) ?
    C4 H4A . 0.9600 ?
    C4 H4B . 0.9600 ?
    C4 H4C . 0.9600 ?
    C5 C6 . 1.384(6) ?
    C5 H5 . 0.9300 ?
    C6 N1 . 1.351(5) ?
    C6 C7 . 1.489(6) ?
    C7 N2 . 1.342(5) ?
    C7 C8 . 1.387(5) ?
    C8 C9 . 1.378(6) ?
    C8 H8 . 0.9300 ?
    C9 C11 . 1.370(6) ?
    C9 C10 . 1.505(6) ?
    C10 H10A . 0.9600 ?
    C10 H10B . 0.9600 ?
    C10 H10C . 0.9600 ?
    C11 C12 . 1.372(6) ?
    C11 H11 . 0.9300 ?
    C12 N2 . 1.339(6) ?
    C12 H12 . 0.9300 ?
    C13 S1 . 1.754(7) ?
    C13 H13A . 0.9600 ?
    C13 H13B . 0.9600 ?
    C13 H13C . 0.9600 ?
    C14 S1 . 1.755(6) ?
    C14 H14A . 0.9600 ?
    C14 H14B . 0.9600 ?
    C14 H14C . 0.9600 ?
    Cd1 O1 . 2.301(4) y
    Cd1 N1 . 2.349(3) y
    Cd1 N2 . 2.340(3) y
    Cd1 Br1 . 2.5857(6) y
    Cd1 Br2 . 2.5784(6) y
    O1 S1 . 1.515(3) ?
loop_
    _geom_angle_atom_site_label_1
    _geom_angle_atom_site_label_2
    _geom_angle_atom_site_label_3
    _geom_angle_site_symmetry_1
    _geom_angle_site_symmetry_3
    _geom_angle
    _geom_angle_publ_flag
    N1 C1 C2 . . 123.8(4) ?
    N1 C1 H1 . . 118.1 ?
    C2 C1 H1 . . 118.1 ?
    C1 C2 C3 . . 118.8(4) ?
    C1 C2 H2 . . 120.6 ?
    C3 C2 H2 . . 120.6 ?
    C5 C3 C2 . . 117.1(4) ?
    C5 C3 C4 . . 121.0(4) ?
    C2 C3 C4 . . 121.9(5) ?
    C3 C4 H4A . . 109.5 ?
    C3 C4 H4B . . 109.5 ?
    H4A C4 H4B . . 109.5 ?
    C3 C4 H4C . . 109.5 ?
    H4A C4 H4C . . 109.5 ?
    H4B C4 H4C . . 109.5 ?
    C3 C5 C6 . . 121.2(4) ?
    C3 C5 H5 . . 119.4 ?
    C6 C5 H5 . . 119.4 ?
    N1 C6 C5 . . 120.8(4) ?
    N1 C6 C7 . . 116.6(3) ?
    C5 C6 C7 . . 122.6(3) ?
    N2 C7 C8 . . 121.0(4) ?
    N2 C7 C6 . . 117.0(3) ?
    C8 C7 C6 . . 122.0(4) ?
    C9 C8 C7 . . 120.9(4) ?
    C9 C8 H8 . . 119.5 ?
    C7 C8 H8 . . 119.5 ?
    C11 C9 C8 . . 116.9(4) ?
    C11 C9 C10 . . 121.7(4) ?
    C8 C9 C10 . . 121.3(4) ?
    C9 C10 H10A . . 109.5 ?
    C9 C10 H10B . . 109.5 ?
    H10A C10 H10B . . 109.5 ?
    C9 C10 H10C . . 109.5 ?
    H10A C10 H10C . . 109.5 ?
    H10B C10 H10C . . 109.5 ?
    C9 C11 C12 . . 120.3(4) ?
    C9 C11 H11 . . 119.8 ?
    C12 C11 H11 . . 119.8 ?
    N2 C12 C11 . . 122.7(4) ?
    N2 C12 H12 . . 118.7 ?
    C11 C12 H12 . . 118.7 ?
    S1 C13 H13A . . 109.5 ?
    S1 C13 H13B . . 109.5 ?
    H13A C13 H13B . . 109.5 ?
    S1 C13 H13C . . 109.5 ?
    H13A C13 H13C . . 109.5 ?
    H13B C13 H13C . . 109.5 ?
    S1 C14 H14A . . 109.5 ?
    S1 C14 H14B . . 109.5 ?
    H14A C14 H14B . . 109.5 ?
    S1 C14 H14C . . 109.5 ?
    H14A C14 H14C . . 109.5 ?
    H14B C14 H14C . . 109.5 ?
    C1 N1 C6 . . 118.3(4) ?
    C1 N1 Cd1 . . 124.0(3) ?
    C6 N1 Cd1 . . 117.7(3) ?
    C12 N2 C7 . . 118.1(3) ?
    C12 N2 Cd1 . . 123.6(3) ?
    C7 N2 Cd1 . . 118.1(3) ?
    S1 O1 Cd1 . . 121.1(2) ?
    O1 S1 C13 . . 103.6(3) ?
    O1 S1 C14 . . 105.7(3) ?
    C13 S1 C14 . . 99.3(5) ?
    O1 Cd1 N2 . . 82.34(12) .
    O1 Cd1 N1 . . 144.06(13) .
    N2 Cd1 N1 . . 70.41(12) .
    O1 Cd1 Br2 . . 98.54(10) .
    N2 Cd1 Br2 . . 103.45(9) .
    N1 Cd1 Br2 . . 110.05(9) .
    O1 Cd1 Br1 . . 93.61(10) .
    N2 Cd1 Br1 . . 142.22(9) .
    N1 Cd1 Br1 . . 93.99(8) .
    Br2 Cd1 Br1 . . 114.28(2) .
loop_
    _geom_torsion_atom_site_label_1
    _geom_torsion_atom_site_label_2
    _geom_torsion_atom_site_label_3
    _geom_torsion_atom_site_label_4
    _geom_torsion_site_symmetry_1
    _geom_torsion_site_symmetry_2
    _geom_torsion_site_symmetry_3
    _geom_torsion_site_symmetry_4
    _geom_torsion
    _geom_torsion_publ_flag
    N1 C1 C2 C3 . . . . -0.9(8) ?
    C1 C2 C3 C5 . . . . -0.2(7) ?
    C1 C2 C3 C4 . . . . -179.2(5) ?
    C2 C3 C5 C6 . . . . 1.1(7) ?
    C4 C3 C5 C6 . . . . -179.9(5) ?
    C3 C5 C6 N1 . . . . -1.0(7) ?
    C3 C5 C6 C7 . . . . 179.4(4) ?
    N1 C6 C7 N2 . . . . -1.8(6) ?
    C5 C6 C7 N2 . . . . 177.7(4) ?
    N1 C6 C7 C8 . . . . 178.4(4) ?
    C5 C6 C7 C8 . . . . -2.1(6) ?
    N2 C7 C8 C9 . . . . 0.0(7) ?
    C6 C7 C8 C9 . . . . 179.8(4) ?
    C7 C8 C9 C11 . . . . 0.1(7) ?
    C7 C8 C9 C10 . . . . -178.9(5) ?
    C8 C9 C11 C12 . . . . 0.1(8) ?
    C10 C9 C11 C12 . . . . 179.1(5) ?
    C9 C11 C12 N2 . . . . -0.4(8) ?
    C2 C1 N1 C6 . . . . 1.0(7) ?
    C2 C1 N1 Cd1 . . . . -177.5(4) ?
    C5 C6 N1 C1 . . . . 0.0(6) ?
    C7 C6 N1 C1 . . . . 179.5(4) ?
    C5 C6 N1 Cd1 . . . . 178.5(3) ?
    C7 C6 N1 Cd1 . . . . -1.9(5) ?
    C11 C12 N2 C7 . . . . 0.5(7) ?
    C11 C12 N2 Cd1 . . . . 175.5(4) ?
    C8 C7 N2 C12 . . . . -0.3(6) ?
    C6 C7 N2 C12 . . . . 179.9(4) ?
    C8 C7 N2 Cd1 . . . . -175.5(3) ?
    C6 C7 N2 Cd1 . . . . 4.6(5) ?
    Cd1 O1 S1 C13 . . . . 122.3(5) ?
    Cd1 O1 S1 C14 . . . . -133.7(3) ?
    S1 O1 Cd1 N2 . . . . -145.6(3) ?
    S1 O1 Cd1 N1 . . . . 174.01(19) ?
    S1 O1 Cd1 Br2 . . . . -43.1(3) ?
    S1 O1 Cd1 Br1 . . . . 72.1(3) ?
    C12 N2 Cd1 O1 . . . . 24.8(4) ?
    C7 N2 Cd1 O1 . . . . -160.3(3) ?
    C12 N2 Cd1 N1 . . . . -179.0(4) ?
    C7 N2 Cd1 N1 . . . . -4.1(3) ?
    C12 N2 Cd1 Br2 . . . . -72.2(4) ?
    C7 N2 Cd1 Br2 . . . . 102.7(3) ?
    C12 N2 Cd1 Br1 . . . . 110.8(4) ?
    C7 N2 Cd1 Br1 . . . . -74.3(4) ?
    C1 N1 Cd1 O1 . . . . -135.5(4) ?
    C6 N1 Cd1 O1 . . . . 46.0(4) ?
    C1 N1 Cd1 N2 . . . . -178.5(4) ?
    C6 N1 Cd1 N2 . . . . 3.1(3) ?
    C1 N1 Cd1 Br2 . . . . 83.9(4) ?
    C6 N1 Cd1 Br2 . . . . -94.6(3) ?
    C1 N1 Cd1 Br1 . . . . -33.8(4) ?
    C6 N1 Cd1 Br1 . . . . 147.8(3) ?
loop_
    _geom_hbond_atom_site_label_D
    _geom_hbond_atom_site_label_H
    _geom_hbond_atom_site_label_A
    _geom_hbond_site_symmetry_A
    _geom_hbond_distance_DH
    _geom_hbond_distance_HA
    _geom_hbond_distance_DA
    _geom_hbond_angle_DHA
    _geom_hbond_publ_flag
    C12 H12 O1 . 0.93 2.51 3.087(5) 120 yes
data_global
_journal_date_recd_electronic     2012-06-19
_journal_date_accepted     2012-06-23
_journal_name_full     'Acta Crystallographica, Section E'
_journal_year     2012
_journal_volume     68
_journal_issue      7
_journal_page_first     m1006
_journal_page_last     m1007
_journal_paper_category     QM
_journal_paper_doi     10.1107/S1600536812028553
_journal_coeditor_code     XU5571
_publ_contact_author
;
  'Shirvan, Sadif A.'
   Omidieh Branch
   Islamic Azad University
   Omidieh
   Iran
;
_publ_contact_author_email     'sadif_shirvan1@yahoo.com'
_publ_contact_author_fax     '0098 0652-3222533'
_publ_contact_author_phone     '0098 0652-3222533'
_publ_section_title
;
Dibromido(4,4'-dimethyl-2,2'-bipyridine-\k^2^<i>N</i>,<i>N</i>')(dimethyl
sulfoxide-\k<i>O</i>)cadmium
;
loop_
    _publ_author_name
    _publ_author_address
    'Shirvan, Sadif A.'
;      Department of Chemistry
       Islamic Azad University
       Omidieh Branch
       Omidieh
       Iran
;
    'Haydari Dezfuli, Sara'
;      Department of Chemistry
       Islamic Azad University
       Omidieh Branch
       Omidieh
       Iran
;
