# Supplementary material for: Dibromido(4,4′-dimethyl-2,2′-bipyridine-κ2 N,N′)(dimethyl sulfoxide-κO)cadmium
Source: Acta Crystallogr Sect E Struct Rep Online. 2012 Jun 30;68(Pt 7):m1006–7. doi: 10.1107/S1600536812028553 (PMC3393245; doi:10.1107/S1600536812028553)
Supplement: Supplementary file 2 [file e-68-m1006-Isup2.hkl]

# 
# h,k,l, Fc-squared, Fo-squared, sigma(Fo-squared) and status flag 
# 
data_I
_shelx_title ' 100' 
_shelx_refln_list_code          4 
_shelx_F_calc_maximum      367.79 
_exptl_crystal_F_000       148.00 
_reflns_d_resolution_high  0.7829 
 
loop_ 
 _symmetry_equiv_pos_as_xyz 
 'x, y, z' 
 '-x, y+1/2, -z+1/2' 
 '-x, -y, -z' 
 'x, -y-1/2, z-1/2' 
 
_cell_length_a     8.3940 
_cell_length_b    15.2928 
_cell_length_c    14.8606 
_cell_angle_alpha  90.000 
_cell_angle_beta  103.377 
_cell_angle_gamma  90.000 
 
_shelx_F_squared_multiplier     1.000 
 
loop_ 
 _refln_index_h 
 _refln_index_k 
 _refln_index_l 
 _refln_F_squared_calc 
 _refln_F_squared_meas 
 _refln_F_squared_sigma 
 _refln_observed_status 
   1   0   0      238.47      283.93     81.95 o 
   2   0   0     3718.60     3994.52    101.97 o 
   3   0   0    20422.76    19856.60    143.52 o 
   4   0   0     2506.68     2294.67     59.19 o 
   5   0   0     9338.80     8733.76    226.39 o 
   6   0   0     3958.51     3690.82    197.27 o 
   7   0   0       12.76      135.18     61.41 o 
   8   0   0       43.33        4.99     63.16 o 
   9   0   0      576.68      482.32     75.08 o 
  10   0   0      232.98      111.69     61.12 o 
   1   1   0    16002.69    18252.41    986.40 o 
   2   1   0    12103.11    11786.79    459.08 o 
   3   1   0      878.56      817.73     42.64 o 
   4   1   0      132.40      122.05     36.27 o 
   5   1   0      376.74      313.15     42.63 o 
   6   1   0      124.58      127.78     30.47 o 
   7   1   0       46.78       86.30     37.01 o 
   8   1   0        1.36        0.00     46.03 o 
   9   1   0      237.41      171.59     74.69 o 
  10   1   0       30.94       69.36     66.64 o 
   0   2   0    47844.06    43982.54    300.79 o 
   1   2   0      771.98      964.98     90.55 o 
   2   2   0    10728.23    11777.73   1069.58 o 
   3   2   0     1900.81     1643.36    137.77 o 
   4   2   0    19059.62    16873.50   2663.12 o 
   5   2   0     5922.82     5387.80    655.96 o 
   6   2   0     5943.36     5388.69    842.45 o 
   7   2   0      457.75      388.46     63.95 o 
   8   2   0       15.68       78.13     42.17 o 
   9   2   0      286.28      335.38     48.71 o 
  10   2   0        2.50      163.82     51.29 o 
   1   3   0     5822.69     6390.76    429.03 o 
   2   3   0      686.24      870.56     45.85 o 
   3   3   0    24822.30    25638.06   1889.12 o 
   4   3   0     2081.95     2023.75    159.21 o 
   5   3   0     5531.95     6027.81    556.59 o 
   6   3   0     5621.24     5734.78    635.02 o 
   7   3   0      267.28      228.28     39.79 o 
   8   3   0     1105.20     1174.49     92.09 o 
   9   3   0      580.94      556.09     42.64 o 
  10   3   0       71.12      107.66     57.09 o 
   0   4   0    13227.32    12026.16     90.17 o 
   1   4   0     2646.82     2801.81    102.12 o 
   2   4   0       24.56       48.29     32.97 o 
   3   4   0      491.40      483.35     78.88 o 
   4   4   0     5055.74     4976.22    302.47 o 
   5   4   0      210.75      288.74     48.38 o 
   6   4   0      110.61      141.01     42.39 o 
   7   4   0      227.04      326.40     61.77 o 
   8   4   0       98.80      123.59     41.21 o 
   9   4   0       34.39        0.00     47.71 o 
  10   4   0       17.45       41.95     48.48 o 
   1   5   0     4755.57     4691.69    177.24 o 
   2   5   0    14211.23    15504.18   1261.26 o 
   3   5   0    38243.75    41817.17   2561.02 o 
   4   5   0     2379.71     2346.51    161.64 o 
   5   5   0     2973.73     2866.34    218.18 o 
   6   5   0     5172.03     5415.91    498.33 o 
   7   5   0      340.06      320.59     43.69 o 
   8   5   0      386.49      442.16     61.90 o 
   9   5   0      170.38      251.63     54.38 o 
  10   5   0      166.34      205.42     54.78 o 
   0   6   0     1188.65      984.88     44.16 o 
   1   6   0     1568.89     1694.08     82.58 o 
   2   6   0      727.33      694.71     58.69 o 
   3   6   0        9.01        1.90     32.17 o 
   4   6   0     1801.33     1674.35    131.54 o 
   5   6   0     1134.41     1127.82     85.09 o 
   6   6   0     1286.59     1170.95    105.42 o 
   7   6   0      775.78      924.07    102.79 o 
   8   6   0        0.05      110.77     57.49 o 
   9   6   0      103.21       59.24     52.10 o 
   1   7   0    16083.25    16028.63    665.32 o 
   2   7   0    19562.49    19943.08    782.58 o 
   3   7   0     2883.72     3256.71    224.31 o 
   4   7   0      132.25      156.61     29.82 o 
   5   7   0       23.72        8.57     33.23 o 
   6   7   0      162.67      197.61     36.05 o 
   7   7   0       48.21      103.56     81.25 o 
   8   7   0       76.48      182.39     40.93 o 
   9   7   0      188.72      151.43     48.91 o 
   0   8   0    35649.00    33201.46   1047.98 o 
   1   8   0     2357.31     2587.25     53.24 o 
   2   8   0     3706.11     3578.06     73.38 o 
   3   8   0     4080.68     4253.35    262.12 o 
   4   8   0      359.31      359.00     26.49 o 
   5   8   0     1974.07     1915.52    116.04 o 
   6   8   0     1713.30     1751.57     60.09 o 
   7   8   0       14.28       16.04     38.04 o 
   8   8   0       18.29       42.49     52.69 o 
   9   8   0      209.15      154.76     69.30 o 
   1   9   0     1786.89     1662.64     42.88 o 
   2   9   0     1758.87     1692.10     77.25 o 
   3   9   0      556.16      516.44     31.43 o 
   4   9   0     1974.00     2043.63     88.51 o 
   5   9   0       11.51       33.53     27.53 o 
   6   9   0      596.60      589.08     52.80 o 
   7   9   0      126.45      157.08     44.03 o 
   8   9   0        8.53       23.10     53.30 o 
   9   9   0       21.56       87.82     49.79 o 
   0  10   0     6451.62     6058.35     57.67 o 
   1  10   0     3207.98     3188.98     48.14 o 
   2  10   0        3.43       48.95     27.29 o 
   3  10   0      163.39      169.73     33.03 o 
   4  10   0     3686.82     3962.46    204.12 o 
   5  10   0     1267.66     1291.28     79.03 o 
   6  10   0     2497.50     2590.58    118.68 o 
   7  10   0      277.21      201.09     45.46 o 
   8  10   0       14.32       66.42     58.78 o 
   1  11   0      713.76      714.80     30.25 o 
   2  11   0      106.14      110.77     32.51 o 
   3  11   0     1691.44     1679.27     66.71 o 
   4  11   0        0.52        0.00     43.62 o 
   5  11   0     1859.09     2085.13     92.80 o 
   6  11   0      495.61      603.07     43.13 o 
   7  11   0       35.53        0.00     45.16 o 
   8  11   0      355.55      345.62     51.33 o 
   0  12   0     3143.75     2909.95     45.70 o 
   1  12   0      340.39      316.67     37.19 o 
   2  12   0        5.62        0.00     34.20 o 
   3  12   0       99.40      176.74     38.38 o 
   4  12   0        2.44        0.00     34.47 o 
   5  12   0      260.93      290.85     35.25 o 
   6  12   0      168.09      187.13     35.55 o 
   7  12   0        8.51       18.21     48.91 o 
   8  12   0        6.87        0.00     52.54 o 
   1  13   0     2230.48     2101.69     52.76 o 
   2  13   0      609.22      650.56     36.80 o 
   3  13   0     2299.54     2379.60     41.32 o 
   4  13   0      121.50      174.72     35.37 o 
   5  13   0      771.01      724.23     70.42 o 
   6  13   0      568.80      559.72     80.04 o 
   7  13   0        0.19       56.10     41.99 o 
   0  14   0       57.02       94.51     45.98 o 
   1  14   0       16.01       70.52     34.02 o 
   2  14   0      642.77      667.84     32.70 o 
   3  14   0       11.57       40.76     33.41 o 
   4  14   0      165.20       57.94     33.95 o 
   5  14   0      257.88      265.62     35.87 o 
   6  14   0        7.13        0.00     45.49 o 
   7  14   0      146.90      136.60     42.13 o 
   1  15   0     1112.81      994.32     43.97 o 
   2  15   0     1139.23     1127.89     41.84 o 
   3  15   0      750.56      741.36     42.49 o 
   4  15   0       13.21        0.00     51.04 o 
   5  15   0        0.91       64.34     38.67 o 
   6  15   0      212.83      172.05     45.38 o 
   0  16   0     2103.33     2285.40    143.12 o 
   1  16   0      499.61      530.52     66.98 o 
   2  16   0      903.06      973.33     96.22 o 
   3  16   0      206.26      145.83     63.09 o 
   4  16   0       39.05        4.76     38.28 o 
   5  16   0      206.67      325.38     73.12 o 
   1  17   0       16.25      101.64     42.55 o 
   2  17   0        1.39        1.53     34.84 o 
   3  17   0       85.35      164.52     61.13 o 
   4  17   0       35.87      116.24     55.07 o 
   5  17   0       20.44       48.98     41.25 o 
   0  18   0      548.51      596.37     91.15 o 
   1  18   0        9.06      151.01     42.20 o 
   2  18   0      109.36      142.31     57.43 o 
   3  18   0        2.82       83.02     42.57 o 
   4  18   0      268.82      299.71     43.44 o 
   1  19   0       10.38      117.76     48.81 o 
   2  19   0       14.48        0.00     48.53 o 
 -10   1   1      257.85      343.80     73.30 o 
  -9   1   1        0.10       35.07     47.34 o 
  -8   1   1     1493.12     1432.48     53.41 o 
  -7   1   1      829.20      822.10     44.62 o 
  -6   1   1       81.17      141.44     34.39 o 
  -5   1   1     6643.25     6583.28    163.22 o 
  -4   1   1    18376.90    17131.77    217.08 o 
  -3   1   1       81.73      109.27     39.06 o 
  -2   1   1     2670.84     2566.80     87.68 o 
  -1   1   1    65059.58    69691.02   6643.53 o 
   0   1   1      508.00      585.84     40.33 o 
   1   1   1    33814.39    36249.82   1820.74 o 
   2   1   1    12927.06    12391.56    569.65 o 
   3   1   1     2616.92     2496.82     82.58 o 
   4   1   1    20467.21    19611.13    417.11 o 
   5   1   1     3314.39     3222.05     50.84 o 
   6   1   1      221.96      242.67     32.04 o 
   7   1   1     2044.22     1925.28     42.11 o 
   8   1   1      502.98      436.16     72.03 o 
   9   1   1        0.34        0.00     42.52 o 
  10   1   1      643.66      630.33     45.81 o 
 -10   2   1       42.43      104.16     53.23 o 
  -9   2   1      143.72      139.24     42.38 o 
  -8   2   1      341.71      379.35     40.89 o 
  -7   2   1     1725.80     1408.43    242.13 o 
  -6   2   1       55.53       20.23     41.90 o 
  -5   2   1     1207.68      907.72    295.21 o 
  -4   2   1       51.92       49.98     37.71 o 
  -3   2   1     7792.83     7827.00    458.76 o 
  -2   2   1   135270.38   115092.57    362.89 o 
  -1   2   1      256.86      318.46     33.28 o 
   0   2   1    13143.94    13160.97    174.00 o 
   1   2   1    11612.06    12858.08    652.82 o 
   2   2   1      411.53      398.52     31.55 o 
   3   2   1     4458.25     4619.75    209.84 o 
   4   2   1     2140.85     1846.77    298.06 o 
   5   2   1       60.94       24.56     27.86 o 
   6   2   1        7.16       46.29     35.40 o 
   7   2   1      510.84      535.75     37.56 o 
   8   2   1      979.26      946.15     53.39 o 
   9   2   1      118.60      160.51     41.90 o 
  10   2   1        1.17        0.00     53.03 o 
 -10   3   1       41.58       82.84     51.92 o 
  -9   3   1       13.32       61.17     47.77 o 
  -8   3   1      817.08      893.60    112.64 o 
  -7   3   1      439.33      487.98     46.04 o 
  -6   3   1       29.80        0.00     43.77 o 
  -5   3   1     8064.05     8355.89    705.90 o 
  -4   3   1     2443.01     2537.61    172.02 o 
  -3   3   1       12.85       18.74     36.65 o 
  -2   3   1      221.82      300.01     31.79 o 
  -1   3   1      485.92      643.79     34.08 o 
   0   3   1       27.73       73.38     37.20 o 
   1   3   1    11423.48    12277.77    543.77 o 
   2   3   1    23953.39    26549.22   1468.12 o 
   3   3   1     7033.07     7216.34    538.27 o 
   4   3   1     6650.27     6478.19    355.88 o 
   5   3   1     3418.41     3329.92    181.01 o 
   6   3   1      901.43     1010.49     85.79 o 
   7   3   1        1.34       61.69     40.30 o 
   8   3   1      224.27      195.02     43.07 o 
   9   3   1      168.27      170.60     42.67 o 
  10   3   1      161.75      268.29     49.75 o 
 -10   4   1        6.73       38.69     52.16 o 
  -9   4   1      358.74      392.33     46.41 o 
  -8   4   1      837.12      916.39     76.74 o 
  -7   4   1     6637.21     6630.82    898.30 o 
  -6   4   1     2824.31     2798.87    163.21 o 
  -5   4   1       40.91       95.56     35.65 o 
  -4   4   1    10723.97    11083.87    880.76 o 
  -3   4   1      166.29      199.24     27.57 o 
  -2   4   1    29855.78    31323.98   2221.67 o 
  -1   4   1     3635.99     3866.42    161.49 o 
   0   4   1     5850.47     6346.70     54.70 o 
   1   4   1       78.68       98.75     27.42 o 
   2   4   1    44188.37    47542.27   2562.52 o 
   3   4   1       11.21        8.41     32.99 o 
   4   4   1    27058.16    26538.18   1569.24 o 
   5   4   1     2295.14     2348.38    187.78 o 
   6   4   1       16.00        0.00     46.66 o 
   7   4   1     3021.39     3278.62    265.98 o 
   8   4   1      374.45      402.71     42.50 o 
   9   4   1      432.62      600.45     58.56 o 
  10   4   1        0.77        2.09     49.92 o 
 -10   5   1       24.05        0.00     41.46 o 
  -9   5   1        2.81       30.98     50.67 o 
  -8   5   1      299.89      297.56     42.92 o 
  -7   5   1      634.16      669.64     43.72 o 
  -6   5   1      389.71      488.14     37.60 o 
  -5   5   1     1114.76     1153.96     81.72 o 
  -4   5   1     8213.49     8739.95    624.72 o 
  -3   5   1       88.70       61.76     37.88 o 
  -2   5   1     4133.04     4805.86    396.93 o 
  -1   5   1     6096.92     6294.26    246.82 o 
   0   5   1     8947.71     8638.79     66.87 o 
   1   5   1      808.40      766.17     39.90 o 
   2   5   1     4369.25     4426.42    248.00 o 
   3   5   1     5741.69     5733.58    329.57 o 
   4   5   1      229.52      253.94     32.52 o 
   5   5   1     1137.92     1172.99     89.91 o 
   6   5   1     1913.23     2104.65    131.72 o 
   7   5   1      433.37      385.70     42.18 o 
   8   5   1        0.57       14.16     65.32 o 
   9   5   1        1.89       27.69     47.46 o 
 -10   6   1        0.04        0.00     54.26 o 
  -9   6   1       14.60       34.08     52.97 o 
  -8   6   1      467.87      560.99     63.27 o 
  -7   6   1     1729.67     1932.42     98.12 o 
  -6   6   1      339.49      291.92     36.87 o 
  -5   6   1      611.87      558.32     34.93 o 
  -4   6   1      515.79      478.63     57.72 o 
  -3   6   1     6443.33     7230.04    448.45 o 
  -2   6   1    43387.93    43502.47   2712.19 o 
  -1   6   1     3630.24     3741.10    143.33 o 
   0   6   1     2506.49     2292.94     36.43 o 
   1   6   1    10308.39     9936.48    236.14 o 
   2   6   1    14546.12    14592.44    743.69 o 
   3   6   1     3485.99     3820.42    203.12 o 
   4   6   1     2448.16     2388.69    333.89 o 
   5   6   1      213.75      286.43     32.55 o 
   6   6   1      198.88      248.14     31.98 o 
   7   6   1      562.94      468.64     46.92 o 
   8   6   1      940.42      922.55     38.92 o 
   9   6   1      371.60      415.08     58.26 o 
  -9   7   1       19.43       26.20     83.37 o 
  -8   7   1      145.00      125.33     45.58 o 
  -7   7   1      512.68      521.26     80.60 o 
  -6   7   1      111.58      121.20     37.91 o 
  -5   7   1     2709.55     2617.90    145.86 o 
  -4   7   1     7399.30     7513.20    397.08 o 
  -3   7   1      862.39     1048.49     54.80 o 
  -2   7   1      681.05      600.09     40.57 o 
  -1   7   1    17834.66    16793.84    705.47 o 
   0   7   1     5102.87     5020.20     46.44 o 
   1   7   1    16702.38    16757.03    331.95 o 
   2   7   1      848.18      879.71     37.67 o 
   3   7   1     1804.24     2047.98    109.84 o 
   4   7   1     2969.02     2808.08    170.49 o 
   5   7   1     1022.02     1019.77     65.17 o 
   6   7   1       30.15       23.22     38.95 o 
   7   7   1      649.70      657.76     38.37 o 
   8   7   1      133.43      165.93     50.42 o 
   9   7   1      109.24      150.12     80.25 o 
  -9   8   1       10.61       97.94     58.02 o 
  -8   8   1      240.37      175.88     45.48 o 
  -7   8   1      360.94      435.54     39.55 o 
  -6   8   1      250.42      213.31     48.01 o 
  -5   8   1       82.20      160.88     41.60 o 
  -4   8   1      138.83      126.74     27.41 o 
  -3   8   1      380.66      493.19     85.92 o 
  -2   8   1     2863.96     2864.36    108.31 o 
  -1   8   1     1920.36     2071.20     41.90 o 
   0   8   1     3470.65     3218.13     69.21 o 
   1   8   1       51.04       64.53     31.89 o 
   2   8   1     2605.24     2812.21     96.85 o 
   3   8   1       67.23       51.50     24.84 o 
   4   8   1      711.31      893.39     62.27 o 
   5   8   1       78.36       34.09     34.08 o 
   6   8   1       79.26      188.02     35.28 o 
   7   8   1      473.68      638.98     43.81 o 
   8   8   1      151.73      277.51     52.22 o 
   9   8   1        3.31       47.66     49.87 o 
  -9   9   1        2.94        0.00     94.57 o 
  -8   9   1      337.51      472.58     82.09 o 
  -7   9   1      831.56      922.76     58.57 o 
  -6   9   1      120.34      167.17     35.45 o 
  -5   9   1     2148.60     2309.13     81.04 o 
  -4   9   1     4415.52     4346.69    235.82 o 
  -3   9   1     1400.73     1492.89     82.32 o 
  -2   9   1       17.24        0.00     34.29 o 
  -1   9   1    16017.22    14892.38    181.80 o 
   0   9   1     3228.57     3286.25     68.76 o 
   1   9   1     8294.02     8064.53     73.05 o 
   2   9   1      826.88      803.76     33.97 o 
   3   9   1     1671.23     1721.43     61.75 o 
   4   9   1     2108.23     2283.02    129.66 o 
   5   9   1     1577.81     1662.21    249.50 o 
   6   9   1      592.91      648.69     37.95 o 
   7   9   1     1037.06     1077.78     62.18 o 
   8   9   1      121.78      259.01     58.17 o 
   9   9   1       19.29       87.79     52.05 o 
  -9  10   1       75.88       40.35     54.13 o 
  -8  10   1        3.78       85.94     44.15 o 
  -7  10   1       41.16       51.15     38.08 o 
  -6  10   1       33.92       45.34     36.11 o 
  -5  10   1      155.15      180.11     34.67 o 
  -4  10   1      737.17      830.82     43.49 o 
  -3  10   1     2533.38     2491.20    112.36 o 
  -2  10   1     1182.14     1194.00     50.24 o 
  -1  10   1      145.67      125.11     38.66 o 
   0  10   1     2693.72     2530.25     33.73 o 
   1  10   1     1179.59     1172.46     31.09 o 
   2  10   1      466.76      510.46     36.88 o 
   3  10   1      291.07      290.50     44.62 o 
   4  10   1      935.08      963.50     94.21 o 
   5  10   1        1.01        0.00     45.39 o 
   6  10   1      103.07      151.30     40.23 o 
   7  10   1        3.23       47.10     39.70 o 
   8  10   1       52.57        0.00     79.56 o 
  -8  11   1      342.52      280.53     44.27 o 
  -7  11   1      160.23      198.11     41.81 o 
  -6  11   1       26.16       69.15     37.16 o 
  -5  11   1     2964.66     2892.03    144.45 o 
  -4  11   1      641.65      640.39     30.33 o 
  -3  11   1       68.17       19.80     33.56 o 
  -2  11   1     1436.19     1344.07     32.23 o 
  -1  11   1     1130.73     1174.96     47.16 o 
   0  11   1        1.51       30.06     39.92 o 
   1  11   1     1864.24     1729.80     77.61 o 
   2  11   1     2690.99     2621.24    101.45 o 
   3  11   1      761.70      732.90     49.10 o 
   4  11   1     2549.70     2540.49     73.91 o 
   5  11   1     1493.97     1403.91    104.03 o 
   6  11   1      234.65      298.99     37.86 o 
   7  11   1       26.26      182.00     49.59 o 
   8  11   1       16.70       37.31     62.39 o 
  -8  12   1       57.30       91.23     53.76 o 
  -7  12   1      968.67      881.57     47.73 o 
  -6  12   1      458.47      609.25     49.56 o 
  -5  12   1       55.23       84.73     31.26 o 
  -4  12   1     1607.54     1599.17     58.79 o 
  -3  12   1       17.31       74.00     42.71 o 
  -2  12   1     1878.96     1776.34     33.67 o 
  -1  12   1      235.66      282.31     39.39 o 
   0  12   1      370.79      329.76     37.14 o 
   1  12   1      642.26      636.88     45.10 o 
   2  12   1     3824.44     3833.55    173.41 o 
   3  12   1       35.88       18.06     27.78 o 
   4  12   1     4749.23     4812.27    189.19 o 
   5  12   1      857.06      923.53     39.41 o 
   6  12   1       60.78       44.31     48.61 o 
   7  12   1      458.21      471.01     49.71 o 
   8  12   1      101.78      172.26     48.84 o 
  -7  13   1      102.97       45.47     48.12 o 
  -6  13   1      130.18      105.96     35.32 o 
  -5  13   1       15.53        0.00     33.81 o 
  -4  13   1      403.73      505.16     48.01 o 
  -3  13   1        8.89       54.91     40.22 o 
  -2  13   1       40.78       81.39     33.59 o 
  -1  13   1      558.79      492.84     32.94 o 
   0  13   1      833.96      812.43     34.17 o 
   1  13   1      231.78      235.49     50.19 o 
   2  13   1       57.68      103.37     33.44 o 
   3  13   1     1588.88     1631.45     65.88 o 
   4  13   1      114.06      111.50     28.47 o 
   5  13   1       18.76       30.27     32.40 o 
   6  13   1      202.85      162.53     40.85 o 
   7  13   1        1.76       63.47     44.79 o 
  -7  14   1      339.66      314.66     44.21 o 
  -6  14   1       10.36       94.83     38.21 o 
  -5  14   1       94.22      152.75     34.93 o 
  -4  14   1      314.80      285.71     42.38 o 
  -3  14   1     1381.24     1317.16     44.90 o 
  -2  14   1     4061.05     4092.10    137.07 o 
  -1  14   1      460.87      406.88     33.39 o 
   0  14   1     2146.85     1896.69     86.22 o 
   1  14   1      934.64      991.50     73.28 o 
   2  14   1     1062.85     1063.98     40.40 o 
   3  14   1      541.05      575.57     37.02 o 
   4  14   1      595.28      574.98     35.19 o 
   5  14   1       48.92       28.34     35.67 o 
   6  14   1       13.64        0.00     45.29 o 
   7  14   1       65.98       91.57     46.28 o 
  -6  15   1      194.94      300.63     44.32 o 
  -5  15   1        1.25       51.77     38.78 o 
  -4  15   1      211.37      245.88     46.42 o 
  -3  15   1      392.13      423.26     63.23 o 
  -2  15   1      333.65      298.49     36.57 o 
  -1  15   1     1602.82     1654.90     37.56 o 
   0  15   1        9.66       21.44     39.16 o 
   1  15   1     1026.96     1053.00     48.20 o 
   2  15   1      198.22      234.38     37.49 o 
   3  15   1      399.43      401.10     34.65 o 
   4  15   1       99.33      128.88     46.36 o 
   5  15   1        0.94       64.20     59.94 o 
   6  15   1      108.19       29.57     40.38 o 
  -6  16   1        8.29       19.56     48.58 o 
  -5  16   1        7.01       38.47     39.60 o 
  -4  16   1       10.48       15.64     51.90 o 
  -3  16   1        4.53       54.37     43.56 o 
  -2  16   1      356.93      295.82     42.12 o 
  -1  16   1      327.37      350.97     35.01 o 
   0  16   1       54.82       15.18     49.04 o 
   1  16   1        9.97        0.00     34.96 o 
   2  16   1      308.29      375.45     46.30 o 
   3  16   1       22.01       82.84     33.16 o 
   4  16   1      384.73      416.30     47.04 o 
   5  16   1        8.43       34.76     66.35 o 
  -5  17   1      116.81      123.70     44.26 o 
  -4  17   1      153.68      247.14     39.83 o 
  -3  17   1      225.60      329.53     43.27 o 
  -2  17   1       59.10       90.58     37.20 o 
  -1  17   1      674.78      650.89     74.74 o 
   0  17   1        5.09       56.57     46.36 o 
   1  17   1      530.08      489.06     67.15 o 
   2  17   1       12.37       90.78     37.51 o 
   3  17   1      487.82      487.70     44.86 o 
   4  17   1      176.40      189.63     42.72 o 
  -4  18   1       25.44        0.00     46.22 o 
  -3  18   1       76.26      125.64     44.86 o 
  -2  18   1       28.16       60.33     48.66 o 
  -1  18   1       61.31       32.61     49.89 o 
   0  18   1      103.25      151.96     83.58 o 
   1  18   1       28.86       14.13     65.37 o 
   2  18   1        6.42       52.23     41.52 o 
   3  18   1        2.56       63.45     40.39 o 
  -2  19   1        3.80       62.75     47.30 o 
  -1  19   1      238.74      164.73     46.87 o 
   0  19   1        2.36        0.00     49.49 o 
   1  19   1      113.59       82.05     49.82 o 
   2  19   1       10.64      100.92     43.00 o 
 -10   0   2       20.88        0.00     70.15 o 
  -9   0   2     1795.61     1696.58     94.95 o 
  -8   0   2       38.48        9.21     79.41 o 
  -7   0   2      119.94       63.07     75.27 o 
  -6   0   2       70.43      141.82     61.22 o 
  -5   0   2    20888.60    19251.64    127.06 o 
  -4   0   2    26093.62    25057.40    150.20 o 
  -3   0   2     9189.31     9334.48    102.20 o 
  -2   0   2    16955.86    17256.42    358.40 o 
  -1   0   2      525.03      663.17     67.94 o 
   0   0   2    26002.31    29900.15    266.55 o 
   1   0   2      670.30      694.89     61.44 o 
   2   0   2     1316.52     1270.05     78.72 o 
   3   0   2     2388.62     2180.72     50.39 o 
   4   0   2     1127.33     1284.31     53.75 o 
   5   0   2     2043.90     1912.04     60.70 o 
   6   0   2    11997.98    10910.13     85.17 o 
   7   0   2       82.87       92.39     69.92 o 
   8   0   2      386.08      334.16     64.09 o 
   9   0   2      614.88      687.82    136.56 o 
  10   0   2        6.46       30.23     64.09 o 
 -10   1   2       34.88        0.00     67.58 o 
  -9   1   2       46.94       82.53     78.48 o 
  -8   1   2       45.32       43.85     53.13 o 
  -7   1   2       79.40      160.43     80.67 o 
  -6   1   2      581.40      570.75     42.37 o 
  -5   1   2      262.63      322.83     43.05 o 
  -4   1   2     5974.52     5472.31     81.37 o 
  -3   1   2    11908.12    11088.26    119.35 o 
  -2   1   2     1614.20     1741.80     71.59 o 
  -1   1   2    16241.65    18320.21    891.25 o 
   0   1   2      280.96      397.91     33.44 o 
   1   1   2      178.79      203.70     32.00 o 
   2   1   2    14392.78    13840.78    615.84 o 
   3   1   2      415.09      468.58     34.98 o 
   4   1   2      952.73      798.42     42.64 o 
   5   1   2      768.12      787.39     39.20 o 
   6   1   2      310.31      301.31     39.77 o 
   7   1   2      486.92      497.73     45.80 o 
   8   1   2      499.24      392.92     79.16 o 
   9   1   2       38.09        0.00     42.08 o 
  10   1   2       24.64       89.83     55.81 o 
 -10   2   2        6.58      106.28     84.78 o 
  -9   2   2     1752.42     1893.91     77.41 o 
  -8   2   2       41.13       73.19     38.79 o 
  -7   2   2       33.94       42.11     38.63 o 
  -6   2   2     1208.94     1245.11     79.45 o 
  -5   2   2     2052.33     2059.92    242.96 o 
  -4   2   2     9555.94     9340.07    525.61 o 
  -3   2   2     4873.63     4941.49    151.95 o 
  -2   2   2    40200.46    41455.82   4544.29 o 
  -1   2   2     1793.15     1906.65    125.72 o 
   0   2   2    25584.71    26895.48    355.25 o 
   1   2   2    26116.75    28463.75   1422.03 o 
   2   2   2    17255.70    17832.21    953.49 o 
   3   2   2      460.26      454.39     32.67 o 
   4   2   2     2658.73     2298.21    394.81 o 
   5   2   2     7159.61     6815.60   1109.93 o 
   6   2   2     3462.47     2853.12    444.38 o 
   7   2   2      487.58      470.17     34.20 o 
   8   2   2       31.60       34.31     35.77 o 
   9   2   2      412.00      327.46     42.95 o 
  10   2   2       29.66       20.78     53.40 o 
 -10   3   2      407.23      549.01     72.14 o 
  -9   3   2      208.69      125.31     47.40 o 
  -8   3   2     1026.34     1009.35     41.65 o 
  -7   3   2     1483.41     1567.30     59.82 o 
  -6   3   2     2904.84     2956.50    288.08 o 
  -5   3   2      238.38      248.91     37.88 o 
  -4   3   2      329.99      363.47     47.35 o 
  -3   3   2    28263.17    28990.82   2602.52 o 
  -2   3   2    15368.74    17835.66   1677.90 o 
  -1   3   2     2103.72     2260.01    147.78 o 
   0   3   2    32321.82    32299.22    271.61 o 
   1   3   2     8623.82     8449.99    245.32 o 
   2   3   2     9643.43     9401.51    503.58 o 
   3   3   2    26432.70    26631.01   1416.92 o 
   4   3   2      140.36      180.62     27.68 o 
   5   3   2     3356.28     3443.32    184.36 o 
   6   3   2     2201.77     2387.41    223.13 o 
   7   3   2      540.59      545.39     42.64 o 
   8   3   2     1359.68     1454.79     54.92 o 
   9   3   2        1.52       27.68     59.21 o 
 -10   4   2        0.69        0.00     47.93 o 
  -9   4   2       50.00      138.28     42.65 o 
  -8   4   2        1.23        0.00     48.75 o 
  -7   4   2       77.77       58.14     45.95 o 
  -6   4   2       80.32      155.36     42.58 o 
  -5   4   2      727.36      857.89    102.78 o 
  -4   4   2      695.17      855.10     60.89 o 
  -3   4   2      604.66      579.33     59.19 o 
  -2   4   2     5011.11     5700.22    403.39 o 
  -1   4   2      253.04      409.04     31.18 o 
   0   4   2     2338.31     2364.47     37.86 o 
   1   4   2       30.13       16.92     26.33 o 
   2   4   2      113.41      156.33     28.69 o 
   3   4   2      402.43      497.06     34.29 o 
   4   4   2      133.34      157.08     29.67 o 
   5   4   2      157.91      173.45     33.16 o 
   6   4   2      177.77      198.12     34.51 o 
   7   4   2       56.96       57.75     39.82 o 
   8   4   2        0.26        0.00     49.40 o 
   9   4   2      112.69      208.10     63.46 o 
 -10   5   2      237.81      239.46     51.07 o 
  -9   5   2      173.01       87.93     47.67 o 
  -8   5   2      831.69      849.66     60.45 o 
  -7   5   2     1304.41     1279.12    300.56 o 
  -6   5   2     5142.38     5361.93    525.41 o 
  -5   5   2      186.62      201.25     36.34 o 
  -4   5   2     3156.03     3416.54    167.99 o 
  -3   5   2    14829.90    14923.57   1158.90 o 
  -2   5   2      168.13      194.62     29.61 o 
  -1   5   2     9422.16     9900.15    290.00 o 
   0   5   2    11368.75    10949.71     81.98 o 
   1   5   2     7575.37     7513.73    254.20 o 
   2   5   2    12241.88    12162.10    500.18 o 
   3   5   2    23055.60    24579.80   1355.93 o 
   4   5   2       10.81       34.88     32.18 o 
   5   5   2     1470.24     1556.50     87.20 o 
   6   5   2      606.14      621.40     54.94 o 
   7   5   2        5.67        0.00     36.29 o 
   8   5   2     2176.89     2146.61    138.95 o 
   9   5   2      255.32      325.30     46.93 o 
 -10   6   2        3.79      172.78     72.71 o 
  -9   6   2      342.56      432.08     47.02 o 
  -8   6   2       87.66      134.51     57.64 o 
  -7   6   2      227.00      265.93     75.00 o 
  -6   6   2     3807.03     3635.27    248.22 o 
  -5   6   2     1180.88     1212.96     32.99 o 
  -4   6   2     3309.41     3342.01    184.81 o 
  -3   6   2      168.54      299.53     38.04 o 
  -2   6   2     2575.84     2799.22    147.55 o 
  -1   6   2        7.66       55.20     29.22 o 
   0   6   2     3867.95     3665.45     47.52 o 
   1   6   2     2667.00     2628.19     96.50 o 
   2   6   2    15839.27    15988.13    719.56 o 
   3   6   2      866.95      996.43     76.69 o 
   4   6   2      945.20      980.57     76.33 o 
   5   6   2     1105.21     1104.36     68.09 o 
   6   6   2      335.01      305.67     35.61 o 
   7   6   2      176.80      241.74     79.55 o 
   8   6   2       38.82       74.78     45.10 o 
   9   6   2        0.11        0.00     54.50 o 
  -9   7   2       29.63       63.45     88.91 o 
  -8   7   2       17.90       51.50     38.59 o 
  -7   7   2      260.54      336.01     39.45 o 
  -6   7   2     4850.06     4781.89    295.73 o 
  -5   7   2     1155.03     1172.54     40.41 o 
  -4   7   2     1258.66     1135.53    111.90 o 
  -3   7   2    18413.07    19138.43   1412.40 o 
  -2   7   2      223.29      200.87     31.59 o 
  -1   7   2     4941.11     4736.71    100.84 o 
   0   7   2       41.79       55.32     29.51 o 
   1   7   2       80.77      136.26     29.50 o 
   2   7   2     9473.53     9518.81    488.75 o 
   3   7   2      920.13      965.41     46.95 o 
   4   7   2     2322.50     2308.70     96.06 o 
   5   7   2       60.76      129.13     33.61 o 
   6   7   2      154.82      223.23     35.81 o 
   7   7   2      492.08      459.27     46.65 o 
   8   7   2      416.33      488.34     54.45 o 
   9   7   2       99.39       77.97     90.13 o 
  -9   8   2      557.28      704.73    143.12 o 
  -8   8   2       77.98       95.32     40.03 o 
  -7   8   2      109.65      121.58     37.82 o 
  -6   8   2     1191.67     1174.44     37.34 o 
  -5   8   2     7168.21     7115.55    363.71 o 
  -4   8   2     6478.30     6750.79    633.41 o 
  -3   8   2     6885.95     7045.69    270.60 o 
  -2   8   2     9072.68     8578.91    288.30 o 
  -1   8   2     5958.06     6012.08    131.59 o 
   0   8   2    28168.09    27356.27    312.56 o 
   1   8   2      278.71      263.82     34.46 o 
   2   8   2     4089.01     3866.23    142.12 o 
   3   8   2      573.59      507.37     31.59 o 
   4   8   2      107.48       95.06     29.48 o 
   5   8   2        0.33       37.12     36.91 o 
   6   8   2     3424.08     3360.74    203.96 o 
   7   8   2      323.63      353.25     53.07 o 
   8   8   2      263.50      224.12     46.10 o 
   9   8   2      236.85      215.93     62.67 o 
  -9   9   2        3.29        0.00     46.97 o 
  -8   9   2       21.40       46.25     70.26 o 
  -7   9   2      202.65      233.63     39.22 o 
  -6   9   2        7.51        0.00     36.23 o 
  -5   9   2       39.77      107.13     41.50 o 
  -4   9   2     2705.98     2687.40    154.41 o 
  -3   9   2      907.46      864.07     42.11 o 
  -2   9   2       88.71       65.70     31.09 o 
  -1   9   2     4429.89     4173.59     76.99 o 
   0   9   2     6722.85     6577.46     69.11 o 
   1   9   2      590.68      661.11     33.13 o 
   2   9   2       97.16       73.70     31.87 o 
   3   9   2     1037.82      982.83     53.33 o 
   4   9   2       94.34       56.65     27.47 o 
   5   9   2      146.30      142.27     34.48 o 
   6   9   2      168.39      257.76     43.74 o 
   7   9   2      165.06      115.20     74.84 o 
   8   9   2       25.27        0.00     53.62 o 
  -9  10   2      627.38      624.15     49.05 o 
  -8  10   2      119.15       97.84     46.78 o 
  -7  10   2      169.16      169.37     38.74 o 
  -6  10   2     1232.57     1171.38    102.35 o 
  -5  10   2      508.82      519.60     34.81 o 
  -4  10   2     2993.26     2971.53    190.71 o 
  -3  10   2      710.76      755.30     30.63 o 
  -2  10   2       35.51      101.50     33.26 o 
  -1  10   2       35.90       56.02     31.42 o 
   0  10   2     6657.29     6342.25     45.61 o 
   1  10   2     3919.07     3680.50     77.21 o 
   2  10   2    11161.16    10922.76    355.68 o 
   3  10   2       84.23       87.47     29.70 o 
   4  10   2      223.37      309.54     39.57 o 
   5  10   2     2910.65     2900.90    366.53 o 
   6  10   2     1844.23     1747.74     61.95 o 
   7  10   2      275.91      306.63     70.93 o 
   8  10   2        2.59       44.68     55.05 o 
  -8  11   2      330.08      372.14     42.24 o 
  -7  11   2       49.55      141.04     43.52 o 
  -6  11   2      144.27      157.03     51.73 o 
  -5  11   2      324.79      329.52     36.19 o 
  -4  11   2       21.01       14.08     26.71 o 
  -3  11   2     2219.83     2208.26     91.31 o 
  -2  11   2      204.67      237.22     38.24 o 
  -1  11   2      492.45      428.23     32.63 o 
   0  11   2     1135.12     1115.22     42.73 o 
   1  11   2     4831.54     4532.13    142.25 o 
   2  11   2       62.66       58.77     25.93 o 
   3  11   2     3607.29     3688.39    108.84 o 
   4  11   2      835.43      832.87     38.63 o 
   5  11   2     1544.53     1584.31     60.96 o 
   6  11   2      337.71      329.30     37.06 o 
   7  11   2       82.30      104.79     40.97 o 
   8  11   2      280.40      294.88     56.22 o 
  -8  12   2       62.97      161.24     50.07 o 
  -7  12   2        0.28        7.86     40.85 o 
  -6  12   2       26.88       13.06     30.95 o 
  -5  12   2      522.47      463.98     36.73 o 
  -4  12   2      994.67     1001.15     36.23 o 
  -3  12   2     1382.62     1403.38     37.67 o 
  -2  12   2      234.35      223.04     29.73 o 
  -1  12   2      761.62      781.63     38.27 o 
   0  12   2     2509.35     2304.31     60.49 o 
   1  12   2       97.91      119.15     36.95 o 
   2  12   2       39.03       70.86     34.38 o 
   3  12   2      470.82      460.15     36.13 o 
   4  12   2       35.06       85.89     38.30 o 
   5  12   2       86.71       56.50     32.49 o 
   6  12   2      163.06      238.39     50.88 o 
   7  12   2       33.78      130.54     62.71 o 
  -7  13   2      105.07        8.39     42.57 o 
  -6  13   2      546.51      462.23     61.81 o 
  -5  13   2      172.81      255.88     64.77 o 
  -4  13   2      101.05      193.31     55.88 o 
  -3  13   2     3426.51     3482.40    109.62 o 
  -2  13   2      213.90      196.51     34.44 o 
  -1  13   2     2017.13     2037.32     53.97 o 
   0  13   2      622.87      570.49     43.89 o 
   1  13   2     1922.89     1826.07     43.91 o 
   2  13   2      939.22      949.98     48.26 o 
   3  13   2     2644.22     2436.39    122.76 o 
   4  13   2      233.84      252.76     37.66 o 
   5  13   2      465.39      419.08     33.47 o 
   6  13   2       67.66       96.38     41.84 o 
   7  13   2      135.42      203.29     42.34 o 
  -7  14   2       45.49       94.82     42.97 o 
  -6  14   2      102.46       34.33     33.60 o 
  -5  14   2       28.41       20.41     31.79 o 
  -4  14   2        2.23       12.33     47.64 o 
  -3  14   2      446.94      411.41     45.78 o 
  -2  14   2      331.78      303.53     50.19 o 
  -1  14   2      417.19      426.84     41.98 o 
   0  14   2      137.28      179.65     43.04 o 
   1  14   2       88.39       59.79     37.16 o 
   2  14   2      599.06      607.38     34.77 o 
   3  14   2      154.64      171.67     36.00 o 
   4  14   2      274.64      271.02     48.50 o 
   5  14   2       20.84        0.00     37.35 o 
   6  14   2        9.76        0.00     38.85 o 
  -6  15   2      171.78      243.26     39.28 o 
  -5  15   2        7.27       30.20     37.38 o 
  -4  15   2       91.47      202.23     57.76 o 
  -3  15   2     1321.13     1283.17     94.89 o 
  -2  15   2      146.21      123.10     51.22 o 
  -1  15   2      696.66      653.27     41.46 o 
   0  15   2        8.41        0.00     36.23 o 
   1  15   2      143.36       28.91     72.33 o 
   2  15   2      567.71      603.75     35.37 o 
   3  15   2      344.62      434.03     32.13 o 
   4  15   2       13.28       91.18     39.96 o 
   5  15   2      242.34      293.69     41.98 o 
   6  15   2        0.19       60.00     38.79 o 
  -6  16   2       24.79        0.00     36.81 o 
  -5  16   2      500.50      531.64     39.60 o 
  -4  16   2      328.33      414.84     44.97 o 
  -3  16   2      232.69      194.98     44.81 o 
  -2  16   2     1134.38     1166.29     38.06 o 
  -1  16   2       33.68        7.75     41.01 o 
   0  16   2     1025.06     1005.98     52.16 o 
   1  16   2      153.88      142.14     45.43 o 
   2  16   2      553.24      565.34     41.32 o 
   3  16   2       17.02       62.91     35.62 o 
   4  16   2      125.19      193.31     38.43 o 
   5  16   2        2.37        0.00     76.19 o 
  -5  17   2        1.10        0.00     41.72 o 
  -4  17   2      147.66      136.89     77.61 o 
  -3  17   2        1.90       16.86     77.66 o 
  -2  17   2        0.09        0.00     37.56 o 
  -1  17   2      192.10      193.31     50.29 o 
   0  17   2      278.09      417.72     40.94 o 
   1  17   2        0.62       21.94     38.68 o 
   2  17   2       22.92       63.25     31.97 o 
   3  17   2      346.55      365.43     42.58 o 
   4  17   2        1.22      101.90     44.76 o 
  -4  18   2      124.17      125.50     52.41 o 
  -3  18   2       16.23      151.80     55.67 o 
  -2  18   2       68.37       63.09     51.57 o 
  -1  18   2       58.31      101.12     52.35 o 
   0  18   2      323.01      380.13     42.43 o 
   1  18   2      103.51       51.08     42.41 o 
   2  18   2     1039.81      967.70     38.68 o 
   3  18   2       50.59       90.85     46.73 o 
  -2  19   2       12.05      101.45     47.96 o 
  -1  19   2       16.05        0.00     46.64 o 
   0  19   2       20.39      100.64     84.19 o 
   1  19   2      296.44      267.75     50.37 o 
 -10   1   3      423.73      391.16    142.24 o 
  -9   1   3       35.96       97.02     42.51 o 
  -8   1   3      719.76      773.41    127.87 o 
  -7   1   3      488.16      492.36     49.52 o 
  -6   1   3     1032.48      931.94     41.16 o 
  -5   1   3    19325.07    18304.79    241.06 o 
  -4   1   3     9942.22     9500.25     85.94 o 
  -3   1   3     3200.47     3204.03     61.82 o 
  -2   1   3     8748.47     8670.93    114.00 o 
  -1   1   3    28149.01    29322.91    926.40 o 
   0   1   3    24073.47    26056.70    592.63 o 
   1   1   3    41852.36    42053.73   1403.55 o 
   2   1   3    10697.98    10541.82    256.81 o 
   3   1   3     3683.33     3940.67     73.16 o 
   4   1   3     1330.21     1314.73     62.13 o 
   5   1   3    10878.81    10291.45    101.35 o 
   6   1   3     2350.70     2351.98     63.06 o 
   7   1   3     1971.77     1657.64    190.20 o 
   8   1   3       46.75       70.58     33.03 o 
   9   1   3       75.76      115.96     44.39 o 
 -10   2   3        0.09        0.00     53.09 o 
  -9   2   3       60.46      101.29     50.48 o 
  -8   2   3        4.16       34.62     40.35 o 
  -7   2   3     2657.81     2131.52    511.38 o 
  -6   2   3      563.53      481.90     33.24 o 
  -5   2   3     2475.03     1830.90    533.05 o 
  -4   2   3     7012.71     6981.17    238.76 o 
  -3   2   3      251.26      335.21     45.91 o 
  -2   2   3    28714.94    28505.12   2087.87 o 
  -1   2   3     3282.93     3358.53    155.27 o 
   0   2   3     4799.14     4837.54     94.96 o 
   1   2   3    14306.98    15560.90    665.37 o 
   2   2   3     1183.36     1405.26     96.91 o 
   3   2   3      211.21      187.75     32.03 o 
   4   2   3     9982.30     8850.99    910.70 o 
   5   2   3     1063.33     1062.71     38.56 o 
   6   2   3     1337.95     1177.51     44.37 o 
   7   2   3      545.41      543.00     34.04 o 
   8   2   3      274.42      292.40     57.05 o 
   9   2   3      449.78      450.08     43.98 o 
 -10   3   3       94.46       70.07     49.18 o 
  -9   3   3       91.70      199.22     45.79 o 
  -8   3   3      489.00      482.62     41.03 o 
  -7   3   3       29.99       68.48     81.00 o 
  -6   3   3       87.78       81.63     44.37 o 
  -5   3   3     4468.40     4461.38    365.80 o 
  -4   3   3      337.26      419.37     33.01 o 
  -3   3   3     3961.72     4471.60    477.91 o 
  -2   3   3     2955.70     2853.23    254.27 o 
  -1   3   3     1008.32     1049.51     58.49 o 
   0   3   3     1813.93     1852.81     34.29 o 
   1   3   3    41215.08    41267.45    973.41 o 
   2   3   3     4637.40     4729.61    515.53 o 
   3   3   3     5012.91     5567.52    300.73 o 
   4   3   3     6108.09     6345.80    486.20 o 
   5   3   3      562.02      564.70     52.73 o 
   6   3   3      823.91      788.82     42.16 o 
   7   3   3      245.79      263.75     41.23 o 
   8   3   3       24.55       63.61     37.78 o 
   9   3   3       73.87       45.16     43.33 o 
 -10   4   3        0.39       54.12     77.73 o 
  -9   4   3      178.85      201.54     51.05 o 
  -8   4   3      937.29      936.48    126.03 o 
  -7   4   3     3983.94     4246.95    394.94 o 
  -6   4   3     2740.15     2936.71    232.59 o 
  -5   4   3      377.45      374.36     34.63 o 
  -4   4   3       69.66      103.88     33.09 o 
  -3   4   3      485.17      612.50     75.62 o 
  -2   4   3     9726.02    10763.13    737.80 o 
  -1   4   3    53485.28    51002.57   2039.91 o 
   0   4   3    20196.67    19229.93    281.28 o 
   1   4   3       97.16       92.58     25.22 o 
   2   4   3    34365.68    36948.49   2115.17 o 
   3   4   3     4717.58     4818.81    240.47 o 
   4   4   3    19785.25    19166.74    956.43 o 
   5   4   3     1096.33     1036.28     69.19 o 
   6   4   3       14.37       85.74     31.27 o 
   7   4   3     1670.70     1529.96     81.21 o 
   8   4   3      303.34      279.77     40.05 o 
   9   4   3      200.94      212.68     42.73 o 
 -10   5   3      101.86      155.39     49.44 o 
  -9   5   3        0.04        0.00     49.80 o 
  -8   5   3       27.86      188.60     56.38 o 
  -7   5   3      263.44      359.24    108.53 o 
  -6   5   3        2.47       40.14     38.37 o 
  -5   5   3      143.20      201.57     32.62 o 
  -4   5   3      416.97      406.79     36.32 o 
  -3   5   3      737.63      623.56     44.55 o 
  -2   5   3     2884.15     3298.83    128.01 o 
  -1   5   3      316.06      316.76     35.95 o 
   0   5   3    12710.88    12553.33    114.82 o 
   1   5   3    10045.74     9601.20    237.24 o 
   2   5   3      903.04     1053.28     50.29 o 
   3   5   3     4602.56     4501.36    399.19 o 
   4   5   3     2664.08     2796.08    145.35 o 
   5   5   3        6.65       23.57     31.53 o 
   6   5   3      885.96      950.67     62.03 o 
   7   5   3      653.77      817.63     72.94 o 
   8   5   3       10.66       23.14     52.88 o 
   9   5   3        0.46        0.00     52.18 o 
 -10   6   3        0.63       16.19     56.96 o 
  -9   6   3        6.58       34.22     71.87 o 
  -8   6   3       89.65      102.27    122.69 o 
  -7   6   3     3224.52     3277.82    135.69 o 
  -6   6   3      139.36      231.26     38.74 o 
  -5   6   3     5761.13     5910.25    277.79 o 
  -4   6   3      673.70      619.67     29.03 o 
  -3   6   3      449.14      498.55     40.56 o 
  -2   6   3    42892.05    44875.33   3293.80 o 
  -1   6   3     3842.54     3948.48    121.10 o 
   0   6   3     3762.39     3692.91     49.84 o 
   1   6   3     4991.00     4802.60    105.81 o 
   2   6   3       60.48       75.78     31.50 o 
   3   6   3      114.97      155.22     29.22 o 
   4   6   3     9974.00    10237.73    610.32 o 
   5   6   3      582.34      688.45     72.29 o 
   6   6   3      510.25      495.24     40.85 o 
   7   6   3     1875.07     1837.68    122.75 o 
   8   6   3      557.56      632.48     74.96 o 
   9   6   3      160.18      326.37     56.09 o 
  -9   7   3       25.76       92.04     65.06 o 
  -8   7   3      309.06      271.31     41.95 o 
  -7   7   3       55.98      144.04     53.56 o 
  -6   7   3     5109.62     5100.16    311.99 o 
  -5   7   3     3886.50     3879.79    137.54 o 
  -4   7   3     6002.04     6681.67    571.16 o 
  -3   7   3     4443.41     4751.70    308.06 o 
  -2   7   3       11.49       15.76     32.29 o 
  -1   7   3    12580.69    12393.75    431.73 o 
   0   7   3     2278.45     2104.21     44.99 o 
   1   7   3    10943.17    10899.49    147.54 o 
   2   7   3       99.77      112.59     27.79 o 
   3   7   3      538.70      600.34     40.20 o 
   4   7   3      143.30      136.05     29.88 o 
   5   7   3      533.93      618.05     39.39 o 
   6   7   3     2079.02     2039.61     92.75 o 
   7   7   3      524.03      568.16     47.65 o 
   8   7   3       21.85       78.87     51.28 o 
   9   7   3       83.95       59.84     52.06 o 
  -9   8   3        1.18       85.32     71.21 o 
  -8   8   3        3.35      128.15     49.52 o 
  -7   8   3      231.82      218.63     37.81 o 
  -6   8   3        2.16       27.82     39.96 o 
  -5   8   3      151.38      208.58     31.53 o 
  -4   8   3      304.57      336.91     32.44 o 
  -3   8   3      182.52      160.54     35.70 o 
  -2   8   3     2099.29     2072.88    127.38 o 
  -1   8   3     2166.96     2024.22     50.58 o 
   0   8   3       53.85      113.46     34.30 o 
   1   8   3       66.86       49.68     26.17 o 
   2   8   3      654.87      591.42     26.38 o 
   3   8   3      232.20      237.88     27.81 o 
   4   8   3     1488.13     1391.08    125.02 o 
   5   8   3      139.28      231.58     41.78 o 
   6   8   3        8.31       38.99     41.33 o 
   7   8   3      304.58      333.93     51.01 o 
   8   8   3        0.32      107.06     59.17 o 
  -9   9   3       15.45      115.65     51.52 o 
  -8   9   3     1008.74      868.91    111.43 o 
  -7   9   3      153.71      162.43     36.60 o 
  -6   9   3      845.37      802.55     34.18 o 
  -5   9   3     6410.85     5812.26    408.04 o 
  -4   9   3     4299.97     4254.57    208.88 o 
  -3   9   3     1134.42     1242.26     97.41 o 
  -2   9   3     1778.91     1729.15     90.42 o 
  -1   9   3     7530.06     7226.48    150.47 o 
   0   9   3      964.32      964.89     31.48 o 
   1   9   3    14323.32    13917.93    184.68 o 
   2   9   3      981.19      915.15     28.29 o 
   3   9   3       52.47       98.42     31.98 o 
   4   9   3     1266.35     1409.90     98.73 o 
   5   9   3     3610.61     3534.59    142.20 o 
   6   9   3     1638.68     1743.21     89.32 o 
   7   9   3      362.65      352.39     46.21 o 
   8   9   3       25.53      101.12     54.61 o 
  -9  10   3       39.65       88.35     59.95 o 
  -8  10   3      122.20       97.53     48.28 o 
  -7  10   3      215.48      281.87     38.45 o 
  -6  10   3       10.08       30.87     47.69 o 
  -5  10   3      108.40      165.09     38.08 o 
  -4  10   3     1425.12     1445.74    105.34 o 
  -3  10   3      683.41      726.95     31.03 o 
  -2  10   3     1026.35     1063.90     44.00 o 
  -1  10   3       76.61       64.98     34.14 o 
   0  10   3     2416.34     2189.44     32.07 o 
   1  10   3      140.84      126.69     32.62 o 
   2  10   3        8.57       47.69     31.11 o 
   3  10   3     1316.03     1306.01     72.86 o 
   4  10   3      636.58      617.30     67.83 o 
   5  10   3      100.94      110.64     36.48 o 
   6  10   3      938.93      838.23     68.72 o 
   7  10   3       42.03        0.00     43.43 o 
   8  10   3        4.35        0.00     52.33 o 
  -8  11   3      310.44      325.34     44.11 o 
  -7  11   3        0.25        8.46     43.61 o 
  -6  11   3       25.10      128.54     41.32 o 
  -5  11   3     1416.05     1577.10     39.06 o 
  -4  11   3      304.07      325.44     36.63 o 
  -3  11   3       96.81       46.61     29.65 o 
  -2  11   3     1992.50     2000.56     89.04 o 
  -1  11   3      406.43      496.37     37.27 o 
   0  11   3      104.49      112.43     30.64 o 
   1  11   3     9140.35     8659.56    162.12 o 
   2  11   3        9.83       38.84     32.72 o 
   3  11   3      457.90      456.40     35.97 o 
   4  11   3     1118.85     1151.59     46.83 o 
   5  11   3      289.39      324.67     47.43 o 
   6  11   3      729.83      632.86     79.77 o 
   7  11   3       63.90       60.52     38.50 o 
   8  11   3       11.29       58.02     55.97 o 
  -8  12   3      190.78      239.40     50.84 o 
  -7  12   3      607.61      752.73     69.85 o 
  -6  12   3      162.61      162.83     36.66 o 
  -5  12   3       12.87       11.24     38.57 o 
  -4  12   3      818.71      822.46     72.78 o 
  -3  12   3      234.46      245.58     42.83 o 
  -2  12   3      890.90      972.82     36.00 o 
  -1  12   3     5168.65     4935.32     54.11 o 
   0  12   3     4971.71     4599.75     89.89 o 
   1  12   3      185.69      175.41     30.70 o 
   2  12   3     2218.81     2236.25     44.13 o 
   3  12   3      978.57      914.18     85.35 o 
   4  12   3     3361.21     3344.89    142.76 o 
   5  12   3      506.61      574.28     40.24 o 
   6  12   3      118.75      123.48     40.72 o 
   7  12   3       51.16       49.42     44.13 o 
  -8  13   3       13.95       42.58     49.42 o 
  -7  13   3      196.36      253.55     57.06 o 
  -6  13   3       19.11       42.91     33.71 o 
  -5  13   3       83.44      157.40     33.72 o 
  -4  13   3      654.14      577.03     36.22 o 
  -3  13   3       27.80      110.86     34.06 o 
  -2  13   3       49.77      132.25     33.54 o 
  -1  13   3        8.06       55.21     34.15 o 
   0  13   3     1993.15     1930.99     74.16 o 
   1  13   3       82.64      126.04     29.59 o 
   2  13   3      112.67       94.79     31.06 o 
   3  13   3     1006.52     1114.68     58.45 o 
   4  13   3       96.00       82.58     42.03 o 
   5  13   3      134.40      172.41     36.46 o 
   6  13   3        1.65       55.60     44.92 o 
   7  13   3       11.80       76.94     46.91 o 
  -7  14   3      658.83      604.18     45.57 o 
  -6  14   3       82.59      154.00     36.85 o 
  -5  14   3      864.75      932.52     39.18 o 
  -4  14   3      924.88      916.84     68.33 o 
  -3  14   3        0.20      108.93     36.38 o 
  -2  14   3     3886.92     3942.10     55.38 o 
  -1  14   3      368.68      443.11     39.24 o 
   0  14   3      633.28      606.46     74.75 o 
   1  14   3      968.04     1013.83     30.59 o 
   2  14   3      210.87      207.40     34.86 o 
   3  14   3        1.94        0.00     33.08 o 
   4  14   3     1126.27     1067.15     70.86 o 
   5  14   3       32.26        0.00     37.76 o 
   6  14   3      132.27      154.52     49.81 o 
  -6  15   3      258.07      342.71     42.02 o 
  -5  15   3      334.52      357.89     41.47 o 
  -4  15   3      211.32      293.86     61.65 o 
  -3  15   3      706.92      741.56     39.00 o 
  -2  15   3        1.27       10.95     35.76 o 
  -1  15   3     1352.38     1320.16     75.59 o 
   0  15   3        6.33       18.29     40.69 o 
   1  15   3      100.69      146.62     44.75 o 
   2  15   3       27.17       82.74     33.59 o 
   3  15   3      233.19      279.34     38.48 o 
   4  15   3       42.25       19.75     35.48 o 
   5  15   3      185.97      184.06     49.47 o 
   6  15   3       11.11        5.73     49.35 o 
  -6  16   3       20.22       14.28     45.02 o 
  -5  16   3       67.58        0.00     46.26 o 
  -4  16   3       11.18       52.89     40.84 o 
  -3  16   3        1.85        4.35     41.00 o 
  -2  16   3       44.32        0.00     43.39 o 
  -1  16   3      197.53      266.61     35.44 o 
   0  16   3      261.27      288.95     65.49 o 
   1  16   3        0.20       14.54     44.38 o 
   2  16   3      206.87      227.64     33.10 o 
   3  16   3       31.84       89.25     37.18 o 
   4  16   3      473.26      441.10     40.81 o 
   5  16   3        6.74        0.00     38.99 o 
  -5  17   3      219.71      256.13     78.35 o 
  -4  17   3      171.88      201.54     49.33 o 
  -3  17   3      111.55      148.18     40.02 o 
  -2  17   3      148.05      136.64     39.94 o 
  -1  17   3      598.59      543.04     48.57 o 
   0  17   3        0.14       34.70     50.55 o 
   1  17   3      738.04      819.52     70.57 o 
   2  17   3       49.69       96.30     38.05 o 
   3  17   3      656.37      701.55     68.85 o 
   4  17   3       24.15      119.39     52.24 o 
  -4  18   3       94.48       84.35     54.57 o 
  -3  18   3      117.90       58.46     57.10 o 
  -2  18   3        0.06       14.10     63.96 o 
  -1  18   3       58.30       87.17     65.59 o 
   0  18   3      104.07      181.27     58.56 o 
   1  18   3       17.87       12.19     42.03 o 
   2  18   3        2.41       59.71     72.23 o 
   3  18   3       17.15       41.05     46.63 o 
  -2  19   3       58.90        0.00     43.95 o 
  -1  19   3      180.19      246.39     45.30 o 
   0  19   3        4.76        0.00     38.40 o 
   1  19   3      479.85      451.02     44.89 o 
 -10   0   4        8.04      104.74     69.89 o 
  -9   0   4     1604.36     1445.10     91.84 o 
  -8   0   4       11.65      128.33     76.54 o 
  -7   0   4     1278.23     1250.60     78.15 o 
  -6   0   4     4027.76     3889.33     83.21 o 
  -5   0   4     2612.46     2897.57     83.33 o 
  -4   0   4    35760.52    36732.98    174.83 o 
  -3   0   4    19305.29    19890.09    124.10 o 
  -2   0   4    16332.76    16964.89    184.72 o 
  -1   0   4    51286.35    53248.43    276.91 o 
   0   0   4      546.35      594.41     61.37 o 
   1   0   4      189.87      199.30     54.63 o 
   2   0   4     9492.90     9307.79    806.63 o 
   3   0   4    10834.78    10488.46    774.63 o 
   4   0   4     7250.10     6818.05    254.64 o 
   5   0   4     1538.23     1409.52    146.86 o 
   6   0   4     7531.79     7081.59    183.11 o 
   7   0   4      527.80      517.99     61.61 o 
   8   0   4      771.86      763.46     64.79 o 
   9   0   4      603.56      501.76    193.16 o 
 -10   1   4        5.20       54.26     56.02 o 
  -9   1   4      101.79       28.91     80.44 o 
  -8   1   4      118.33      153.99     53.71 o 
  -7   1   4      333.87      345.52     67.33 o 
  -6   1   4     3860.50     3681.97    189.39 o 
  -5   1   4      341.39      348.90     49.07 o 
  -4   1   4      693.68      581.60     49.62 o 
  -3   1   4    14424.59    14632.11    527.61 o 
  -2   1   4     6149.11     6712.15    198.45 o 
  -1   1   4     2421.13     2616.95    116.91 o 
   0   1   4      460.62      547.61     31.97 o 
   1   1   4     5346.22     5604.35    267.81 o 
   2   1   4      491.13      427.85     71.53 o 
   3   1   4     5406.58     5342.21    150.77 o 
   4   1   4     1412.36     1304.92     65.62 o 
   5   1   4     1560.99     1396.08     39.90 o 
   6   1   4       65.12      126.78     36.90 o 
   7   1   4      309.22      245.92     47.12 o 
   8   1   4      413.07      373.99     39.92 o 
   9   1   4       29.97       53.36     39.46 o 
 -10   2   4       48.96       69.79     48.93 o 
  -9   2   4      960.85     1112.21     49.99 o 
  -8   2   4      280.35      356.04     39.28 o 
  -7   2   4      148.19      122.06     36.21 o 
  -6   2   4      937.75      951.87     63.01 o 
  -5   2   4      101.69      128.41     38.52 o 
  -4   2   4     3569.33     3686.84    243.90 o 
  -3   2   4    20520.56    20497.84   1429.40 o 
  -2   2   4      324.71      532.72    127.47 o 
  -1   2   4      356.93      353.81     25.06 o 
   0   2   4    45388.60    45483.57    944.82 o 
   1   2   4      800.53      778.92     78.72 o 
   2   2   4    37755.20    38988.52   1996.00 o 
   3   2   4        2.15       46.94     30.57 o 
   4   2   4       15.84        0.00     29.18 o 
   5   2   4     6167.86     5508.39    141.90 o 
   6   2   4     1195.36     1198.85     80.00 o 
   7   2   4       23.98       44.01     33.67 o 
   8   2   4      331.36      393.64     41.80 o 
   9   2   4       90.50       91.14     43.68 o 
 -10   3   4       98.35       86.10     53.83 o 
  -9   3   4        5.07       13.73     82.04 o 
  -8   3   4      987.08     1110.74     79.47 o 
  -7   3   4     2309.46     2351.14    115.31 o 
  -6   3   4     1907.68     1989.21    168.73 o 
  -5   3   4       20.19       87.96     41.76 o 
  -4   3   4     2458.53     2414.36    153.00 o 
  -3   3   4     5928.48     5961.96    393.44 o 
  -2   3   4     3808.51     3872.81    260.74 o 
  -1   3   4    34780.60    34439.67   1325.66 o 
   0   3   4    11462.64    11615.20    190.26 o 
   1   3   4     9437.31     9746.63    337.02 o 
   2   3   4     6348.42     6485.29    236.99 o 
   3   3   4    26114.98    27623.79   1556.24 o 
   4   3   4     5120.24     5277.51    307.95 o 
   5   3   4     1617.71     1663.92     99.23 o 
   6   3   4       31.57       52.60     37.98 o 
   7   3   4       40.53        0.00     37.93 o 
   8   3   4      722.55      799.47     48.92 o 
   9   3   4      399.19      428.48     44.38 o 
 -10   4   4       19.51       11.77     57.05 o 
  -9   4   4       55.78       58.48     46.17 o 
  -8   4   4       19.38       18.01     37.83 o 
  -7   4   4       54.34      131.12     54.80 o 
  -6   4   4       25.49      126.36     52.09 o 
  -5   4   4      295.01      371.78     40.59 o 
  -4   4   4     3433.23     3895.97    483.32 o 
  -3   4   4      270.48      353.93     31.28 o 
  -2   4   4       29.76       18.11     27.51 o 
  -1   4   4      485.04      434.94     31.84 o 
   0   4   4      563.89      637.20     29.16 o 
   1   4   4       10.36       19.11     26.11 o 
   2   4   4       46.32       57.15     26.52 o 
   3   4   4      112.73      120.63     31.81 o 
   4   4   4      279.85      307.72     32.23 o 
   5   4   4      225.20      269.51     36.70 o 
   6   4   4      299.01      337.88     35.00 o 
   7   4   4      174.96      112.50     41.25 o 
   8   4   4        7.89        0.00     40.04 o 
   9   4   4        0.24       20.95     48.99 o 
 -10   5   4      112.40      187.06     46.91 o 
  -9   5   4       17.26       26.26     41.93 o 
  -8   5   4     1119.16     1331.10    196.52 o 
  -7   5   4     3745.84     3558.07    632.61 o 
  -6   5   4     3976.14     4053.93    289.08 o 
  -5   5   4      587.90      581.60     33.81 o 
  -4   5   4       40.53        1.45     35.47 o 
  -3   5   4    12879.55    13400.88    959.30 o 
  -2   5   4     2074.71     1905.61    133.41 o 
  -1   5   4    40411.57    39803.07   1370.89 o 
   0   5   4     4907.43     4829.26     51.95 o 
   1   5   4     4991.81     5297.37    125.92 o 
   2   5   4     6015.26     6390.36    245.63 o 
   3   5   4    16885.01    17255.75    576.32 o 
   4   5   4      993.63     1029.36     57.16 o 
   5   5   4     1106.98     1217.48    103.63 o 
   6   5   4       12.34       26.48     39.35 o 
   7   5   4      673.87      800.76     43.45 o 
   8   5   4      669.92      868.66     82.10 o 
   9   5   4      368.24      326.99     47.93 o 
 -10   6   4        0.32       97.17     52.69 o 
  -9   6   4      208.76      343.37     62.33 o 
  -8   6   4        2.58        0.00    114.57 o 
  -7   6   4      150.51      177.03     49.00 o 
  -6   6   4      409.71      436.69     37.85 o 
  -5   6   4      279.83      290.55     40.19 o 
  -4   6   4      178.83      194.85     33.03 o 
  -3   6   4     7389.33     7734.23    618.52 o 
  -2   6   4     1256.29     1190.75     78.09 o 
  -1   6   4      890.06      971.14     31.43 o 
   0   6   4    14509.83    14618.78    148.42 o 
   1   6   4      209.12      215.98     27.13 o 
   2   6   4    11594.44    11584.32    452.05 o 
   3   6   4      615.01      507.94     28.67 o 
   4   6   4      465.50      476.48     30.96 o 
   5   6   4     1466.73     1419.78     77.31 o 
   6   6   4      168.57      201.00     39.97 o 
   7   6   4      151.54      220.80     46.58 o 
   8   6   4      297.98      320.93     80.01 o 
   9   6   4       72.03       80.47     48.20 o 
 -10   7   4       33.04      102.77     49.68 o 
  -9   7   4      149.79        0.00     97.77 o 
  -8   7   4      140.68      154.59     74.93 o 
  -7   7   4      683.54      686.77    148.23 o 
  -6   7   4     1552.42     1587.72    126.37 o 
  -5   7   4       44.58       41.58     37.84 o 
  -4   7   4      609.18      551.50     58.18 o 
  -3   7   4     9261.17     9481.96    630.10 o 
  -2   7   4     3531.56     3647.52    198.93 o 
  -1   7   4     8338.16     8132.44    285.41 o 
   0   7   4      744.85      684.74     32.44 o 
   1   7   4     4632.87     4256.58     86.78 o 
   2   7   4      242.95      275.95     29.08 o 
   3   7   4     6166.18     6336.58    366.08 o 
   4   7   4      146.63      174.31     35.24 o 
   5   7   4     3674.50     3840.25    209.13 o 
   6   7   4       13.90        2.49     40.53 o 
   7   7   4      160.95      205.54     48.28 o 
   8   7   4      648.40      771.18     58.07 o 
  -9   8   4      500.99      508.50     85.51 o 
  -8   8   4      202.10       96.19     41.88 o 
  -7   8   4     1010.16     1069.34     80.22 o 
  -6   8   4      568.06      586.23     49.82 o 
  -5   8   4     2325.89     2574.56    176.19 o 
  -4   8   4     5962.85     5964.12    369.07 o 
  -3   8   4     5406.82     5355.81    331.60 o 
  -2   8   4     8430.40     8666.24    294.92 o 
  -1   8   4     5632.59     5531.32    165.72 o 
   0   8   4     1578.77     1551.13     33.53 o 
   1   8   4     1036.46     1008.62     30.05 o 
   2   8   4     7638.87     7262.06    274.27 o 
   3   8   4     2246.05     2256.67    121.50 o 
   4   8   4     3794.58     3648.23    409.57 o 
   5   8   4     2260.22     2317.02    136.64 o 
   6   8   4     2567.48     2565.36     93.78 o 
   7   8   4      550.57      591.11     54.58 o 
   8   8   4      431.11      520.45     48.75 o 
  -9   9   4       29.03        0.00     65.22 o 
  -8   9   4      405.08      373.10     59.92 o 
  -7   9   4       92.97      119.69     50.00 o 
  -6   9   4      433.39      347.36     32.45 o 
  -5   9   4      873.35      921.18     60.20 o 
  -4   9   4       62.85      107.81     36.72 o 
  -3   9   4     1520.39     1608.15     75.92 o 
  -2   9   4      307.17      376.08     31.41 o 
  -1   9   4       81.12       89.11     30.58 o 
   0   9   4     2778.66     2674.30     30.14 o 
   1   9   4      566.81      571.66     29.47 o 
   2   9   4     3006.60     2910.82    119.71 o 
   3   9   4     1055.66     1164.19     45.83 o 
   4   9   4      256.75      204.45     43.67 o 
   5   9   4      213.94      201.17     40.05 o 
   6   9   4        2.79        0.00     57.15 o 
   7   9   4      239.48      336.24     50.21 o 
   8   9   4       21.59       85.15     54.57 o 
  -9  10   4      541.79      554.09     52.46 o 
  -8  10   4       60.41       93.31     36.41 o 
  -7  10   4       23.84       93.16     38.67 o 
  -6  10   4      372.45      364.17     36.96 o 
  -5  10   4       11.15       27.89     50.80 o 
  -4  10   4      673.29      738.89     60.75 o 
  -3  10   4     9405.26     9637.81    624.72 o 
  -2  10   4      460.03      431.68     40.71 o 
  -1  10   4       59.21       33.20     26.91 o 
   0  10   4    10363.37     9950.42     99.60 o 
   1  10   4      471.18      464.45     32.33 o 
   2  10   4    11697.88    11182.09    290.95 o 
   3  10   4     1136.23     1210.96     38.17 o 
   4  10   4      959.04      962.67     32.02 o 
   5  10   4     2553.93     2527.33     93.72 o 
   6  10   4      289.61      230.99     42.33 o 
   7  10   4        0.32        8.92     45.56 o 
   8  10   4      164.83      177.06     51.19 o 
  -8  11   4      659.71      693.80     81.46 o 
  -7  11   4      138.94      167.78     36.76 o 
  -6  11   4      124.42      120.62     41.50 o 
  -5  11   4      127.57      173.32     32.36 o 
  -4  11   4      299.04      199.28     37.44 o 
  -3  11   4      954.35      965.69     88.84 o 
  -2  11   4     3404.63     3220.35    183.35 o 
  -1  11   4     2815.50     2764.83     47.59 o 
   0  11   4      672.84      741.30     36.69 o 
   1  11   4     1767.64     1743.36     34.72 o 
   2  11   4       82.14      114.11     59.37 o 
   3  11   4     2364.38     2417.12    115.18 o 
   4  11   4     1329.44     1404.78    102.26 o 
   5  11   4      263.64      216.75     51.16 o 
   6  11   4       22.67       60.12     44.43 o 
   7  11   4       37.79       32.40     47.45 o 
  -8  12   4       13.82      143.34     45.98 o 
  -7  12   4      116.23       80.35     51.95 o 
  -6  12   4        6.69       20.79     28.29 o 
  -5  12   4       70.04       81.11     46.65 o 
  -4  12   4      844.62      930.32     39.49 o 
  -3  12   4     1067.63     1065.62     44.53 o 
  -2  12   4       54.86      113.70     31.41 o 
  -1  12   4      712.26      694.67     32.01 o 
   0  12   4      547.86      522.89     31.56 o 
   1  12   4      677.61      630.75     45.58 o 
   2  12   4      640.54      623.18     58.89 o 
   3  12   4      246.27      226.61     35.35 o 
   4  12   4       79.24      171.36     37.20 o 
   5  12   4      143.85      105.11     35.93 o 
   6  12   4      373.90      341.62     42.58 o 
   7  12   4       11.96       66.18     42.38 o 
  -7  13   4      319.45      290.57     44.54 o 
  -6  13   4      782.23      860.72     55.01 o 
  -5  13   4       36.63      164.75     53.59 o 
  -4  13   4      179.57      251.80     66.78 o 
  -3  13   4     1863.62     1832.78     53.75 o 
  -2  13   4     1177.84     1104.93     31.01 o 
  -1  13   4     3222.90     3196.87     41.07 o 
   0  13   4      208.91      198.62     34.68 o 
   1  13   4      462.86      373.85     29.54 o 
   2  13   4      107.03      113.38     29.18 o 
   3  13   4     1991.05     1998.46     47.55 o 
   4  13   4      204.22      260.18     67.74 o 
   5  13   4      342.97      378.48     38.61 o 
   6  13   4        9.21       72.68     39.76 o 
  -7  14   4        3.83      109.31     50.16 o 
  -6  14   4      133.18      154.63     58.28 o 
  -5  14   4      147.85      147.66     37.85 o 
  -4  14   4        4.83       44.99     33.61 o 
  -3  14   4       64.74      105.09     47.28 o 
  -2  14   4      423.35      407.29     40.44 o 
  -1  14   4      808.46      825.31     47.12 o 
   0  14   4        5.60       56.28     33.64 o 
   1  14   4       10.72        1.89     32.72 o 
   2  14   4      179.67      213.21     34.43 o 
   3  14   4      133.64      129.98     32.79 o 
   4  14   4       94.02      131.80     41.43 o 
   5  14   4       36.38      136.59     51.35 o 
   6  14   4        3.26       77.90     47.69 o 
  -6  15   4      505.23      459.48     54.97 o 
  -5  15   4        0.89       57.80     61.01 o 
  -4  15   4      151.00      239.10     42.54 o 
  -3  15   4      751.32      714.60     42.33 o 
  -2  15   4        3.66        0.00     34.34 o 
  -1  15   4      639.33      599.60     52.61 o 
   0  15   4       53.39       46.47     34.33 o 
   1  15   4        4.81        0.00     33.64 o 
   2  15   4      254.98      263.18     35.08 o 
   3  15   4     1174.78     1199.41     60.23 o 
   4  15   4       15.80       37.73     37.08 o 
   5  15   4      294.43      274.83     42.45 o 
  -6  16   4      276.35      427.09     58.71 o 
  -5  16   4      529.07      577.45     40.72 o 
  -4  16   4      277.98      343.92     61.39 o 
  -3  16   4      175.26      270.41     42.18 o 
  -2  16   4      728.08      722.86     66.15 o 
  -1  16   4      115.38      139.76     38.12 o 
   0  16   4      183.60      190.27     46.64 o 
   1  16   4       99.66       60.44     39.98 o 
   2  16   4      153.91       99.22     36.34 o 
   3  16   4      128.17      190.95     74.49 o 
   4  16   4      211.82      334.82     42.80 o 
   5  16   4        7.24       87.63     44.68 o 
  -5  17   4      120.33      247.29     50.92 o 
  -4  17   4        4.02       69.15     48.99 o 
  -3  17   4       42.49       55.63     42.68 o 
  -2  17   4        4.40       22.26     83.28 o 
  -1  17   4      162.47      233.70     40.60 o 
   0  17   4      202.77      179.06     34.88 o 
   1  17   4        2.61       31.71     35.41 o 
   2  17   4       33.42       98.27     50.10 o 
   3  17   4      139.43      147.10     36.11 o 
   4  17   4       15.05       58.03     43.58 o 
  -3  18   4      337.05      349.65     38.78 o 
  -2  18   4      161.45      219.55     42.55 o 
  -1  18   4       36.50       20.50     43.17 o 
   0  18   4      611.61      636.01     40.38 o 
   1  18   4       24.50        4.65     41.27 o 
   2  18   4      606.06      631.41     43.15 o 
  -1  19   4       72.06      111.49     41.52 o 
   0  19   4       27.10       88.53     55.52 o 
 -10   1   5      587.14      551.49     48.21 o 
  -9   1   5      268.38      174.20     52.51 o 
  -8   1   5     2175.64     1717.91    512.84 o 
  -7   1   5      134.07      147.39     54.52 o 
  -6   1   5     1959.87     1846.02     48.05 o 
  -5   1   5    10823.95    10489.21    304.32 o 
  -4   1   5     5740.42     5299.08    108.70 o 
  -3   1   5    12794.72    12722.28    388.61 o 
  -2   1   5     3648.51     4001.21    132.74 o 
  -1   1   5       99.69      113.96     34.30 o 
   0   1   5     3483.33     3799.82     89.95 o 
   1   1   5    36820.46    36009.30    993.99 o 
   2   1   5     3727.58     3510.02    270.15 o 
   3   1   5     2046.18     1797.21    315.84 o 
   4   1   5        1.31       23.58     36.27 o 
   5   1   5     1229.72     1137.89     38.88 o 
   6   1   5     1955.18     1835.15    218.05 o 
   7   1   5     2390.65     2253.55     43.32 o 
   8   1   5      189.62      246.96     42.60 o 
   9   1   5        5.31        0.00     39.65 o 
 -10   2   5       60.30       39.05     47.75 o 
  -9   2   5      131.04      142.92     52.28 o 
  -8   2   5      368.51      383.12     39.82 o 
  -7   2   5     1621.62     1583.14     61.90 o 
  -6   2   5      603.01      541.49     54.96 o 
  -5   2   5     6783.30     7091.18    578.03 o 
  -4   2   5     4567.69     4381.44    292.04 o 
  -3   2   5     3682.47     3743.08    308.88 o 
  -2   2   5     9392.00     9657.90    376.16 o 
  -1   2   5     3313.75     3384.03    118.70 o 
   0   2   5       83.96      117.31     29.83 o 
   1   2   5     2332.42     2246.40     53.80 o 
   2   2   5     5936.04     6349.06    278.84 o 
   3   2   5        0.93        6.86     31.90 o 
   4   2   5     9358.14     9419.47    486.38 o 
   5   2   5       24.54       51.97     36.81 o 
   6   2   5     1267.56     1304.42     79.26 o 
   7   2   5     1185.72     1268.20     87.30 o 
   8   2   5        6.57        7.96     43.43 o 
   9   2   5      105.42      111.17     45.56 o 
 -10   3   5      219.30      279.26     86.82 o 
  -9   3   5      283.00      303.80     39.49 o 
  -8   3   5      363.02      367.39     38.61 o 
  -7   3   5      258.45      189.79     42.65 o 
  -6   3   5       74.47       90.66     45.74 o 
  -5   3   5      522.44      573.08     69.75 o 
  -4   3   5     3477.95     3355.63    201.69 o 
  -3   3   5      616.24      595.94     49.16 o 
  -2   3   5    11657.51    12249.44    763.46 o 
  -1   3   5     4033.13     4527.94    153.91 o 
   0   3   5     4985.62     5401.13    122.96 o 
   1   3   5    14775.49    14870.61    670.86 o 
   2   3   5      403.04      401.93     33.93 o 
   3   3   5      247.05      233.83     32.54 o 
   4   3   5     1193.73     1206.80     83.87 o 
   5   3   5      299.41      314.68     32.90 o 
   6   3   5        0.10        0.00     39.92 o 
   7   3   5      407.80      501.90     40.81 o 
   8   3   5        6.36        0.00     37.54 o 
   9   3   5        0.46        0.00     44.70 o 
 -10   4   5        3.33       14.77     75.65 o 
  -9   4   5      377.13      411.73     46.13 o 
  -8   4   5      806.95      819.37     81.09 o 
  -7   4   5      546.52      430.16     41.30 o 
  -6   4   5       41.25       78.70     43.93 o 
  -5   4   5    10604.76    10591.40    600.70 o 
  -4   4   5       62.56       62.89     34.65 o 
  -3   4   5     1191.85     1402.77    111.30 o 
  -2   4   5    30660.68    31036.44   1873.27 o 
  -1   4   5    23839.96    24817.08    786.68 o 
   0   4   5    57729.52    58647.40    886.49 o 
   1   4   5     2370.49     2652.82     80.19 o 
   2   4   5     7014.81     6649.01    642.20 o 
   3   4   5    21335.50    20922.61    889.62 o 
   4   4   5     4151.68     4059.57    229.59 o 
   5   4   5      354.38      356.20     45.06 o 
   6   4   5      533.37      591.56     44.52 o 
   7   4   5      273.00      311.95     42.84 o 
   8   4   5      139.03      167.39     41.27 o 
   9   4   5      184.03      246.53     46.94 o 
 -10   5   5       46.90        0.00     51.22 o 
  -9   5   5        0.96       28.56     41.85 o 
  -8   5   5       24.12      113.62     47.37 o 
  -7   5   5       99.25      155.21     65.69 o 
  -6   5   5      101.50      152.30     35.17 o 
  -5   5   5      493.53      594.79     45.09 o 
  -4   5   5     3141.27     3132.10    194.16 o 
  -3   5   5       69.80       77.27     31.34 o 
  -2   5   5     3463.69     3457.29    182.14 o 
  -1   5   5     7982.41     8103.74    239.78 o 
   0   5   5     2192.07     2092.73     36.65 o 
   1   5   5    12505.71    12906.26    313.16 o 
   2   5   5     5646.61     5694.78    233.73 o 
   3   5   5      112.22      128.40     28.07 o 
   4   5   5       93.68      128.72     32.40 o 
   5   5   5       53.08       94.27     51.18 o 
   6   5   5       13.81       27.04     31.48 o 
   7   5   5       70.69       92.14     43.47 o 
   8   5   5        0.97       22.10     47.52 o 
   9   5   5      107.54      159.17     51.35 o 
 -10   6   5       94.67      159.41     50.59 o 
  -9   6   5      129.66       82.53     42.10 o 
  -8   6   5      213.52      203.10     46.29 o 
  -7   6   5     1283.67     1447.55    127.13 o 
  -6   6   5     1112.47     1155.20     59.92 o 
  -5   6   5     7615.09     7565.49    632.64 o 
  -4   6   5     2822.70     3014.29    261.76 o 
  -3   6   5     3449.24     3363.72    219.54 o 
  -2   6   5    11860.94    11909.41    593.43 o 
  -1   6   5     6163.45     6423.54    188.96 o 
   0   6   5      286.07      295.97     29.76 o 
   1   6   5     2401.02     2481.42     65.79 o 
   2   6   5     3140.32     3335.70    111.39 o 
   3   6   5      539.89      440.77     53.18 o 
   4   6   5     8814.50     8928.45    433.04 o 
   5   6   5      534.97      574.42     34.73 o 
   6   6   5     1319.63     1323.95     93.93 o 
   7   6   5      940.72     1045.29     67.08 o 
   8   6   5       17.04       56.44     52.67 o 
  -9   7   5       67.66       88.80     56.89 o 
  -8   7   5      870.29      913.58    105.08 o 
  -7   7   5        1.00       36.41     45.19 o 
  -6   7   5      346.32      396.79     36.02 o 
  -5   7   5     3423.95     3171.36    348.50 o 
  -4   7   5     3899.90     3822.30    239.32 o 
  -3   7   5     7640.01     7865.78    569.55 o 
  -2   7   5      240.17      247.31     28.92 o 
  -1   7   5      797.53      839.30     28.20 o 
   0   7   5      342.06      325.32     24.93 o 
   1   7   5     8345.76     8284.03    246.64 o 
   2   7   5     2724.64     2825.58    100.87 o 
   3   7   5     1240.69     1427.84    102.08 o 
   4   7   5      400.58      397.50     38.50 o 
   5   7   5     4036.25     4195.48    127.83 o 
   6   7   5     1010.84     1060.98     50.57 o 
   7   7   5     1310.48     1209.47     78.18 o 
   8   7   5      274.15      333.30     56.73 o 
  -9   8   5        0.27       12.97     48.96 o 
  -8   8   5        9.52       42.71     43.84 o 
  -7   8   5       49.29       27.82     37.93 o 
  -6   8   5      367.02      378.04     39.19 o 
  -5   8   5     1491.33     1543.18    137.08 o 
  -4   8   5      217.29      274.19     37.30 o 
  -3   8   5      156.80      164.41     31.48 o 
  -2   8   5     1035.31     1061.35     43.56 o 
  -1   8   5     1601.76     1462.12     28.01 o 
   0   8   5     1269.85     1119.25     29.62 o 
   1   8   5      529.04      567.17     26.29 o 
   2   8   5       96.24      125.24     25.23 o 
   3   8   5     1535.02     1629.72     60.68 o 
   4   8   5     1046.04     1019.81    135.59 o 
   5   8   5      569.73      547.67     42.64 o 
   6   8   5       92.12      127.82     42.87 o 
   7   8   5       57.56       27.72     53.70 o 
   8   8   5        0.12       93.73     48.78 o 
  -9   9   5       18.15        0.00     57.81 o 
  -8   9   5      304.28      288.38     63.85 o 
  -7   9   5        5.25        9.43     54.44 o 
  -6   9   5      279.42      320.22     35.27 o 
  -5   9   5     2895.08     2689.82    180.03 o 
  -4   9   5     4892.12     4807.16    305.18 o 
  -3   9   5     5623.36     5368.62    302.82 o 
  -2   9   5     1562.47     1548.19     57.01 o 
  -1   9   5       19.08        0.00     30.88 o 
   0   9   5      181.05      169.46     28.74 o 
   1   9   5    17086.49    16310.41    401.56 o 
   2   9   5      161.89      236.21     36.28 o 
   3   9   5     4531.04     4411.57    148.51 o 
   4   9   5       84.81       66.38     33.93 o 
   5   9   5     1514.60     1452.06     59.65 o 
   6   9   5     1178.32     1042.75     59.14 o 
   7   9   5      682.95      587.01     54.47 o 
   8   9   5       80.65       38.39     49.14 o 
  -9  10   5       87.75       89.72     75.70 o 
  -8  10   5        1.17        0.00     42.33 o 
  -7  10   5      573.43      458.75     43.73 o 
  -6  10   5        7.94        4.54     44.08 o 
  -5  10   5      146.57      187.15     54.14 o 
  -4  10   5     1620.55     1737.26    110.57 o 
  -3  10   5       15.33       27.32     45.69 o 
  -2  10   5       37.57       64.28     36.48 o 
  -1  10   5      219.47      222.69     31.66 o 
   0  10   5      812.79      760.81     36.11 o 
   1  10   5      695.64      667.74     34.57 o 
   2  10   5     1487.15     1421.43     73.59 o 
   3  10   5      256.27      251.55     34.61 o 
   4  10   5      823.06      792.65     33.56 o 
   5  10   5      408.02      426.68     40.91 o 
   6  10   5      269.94      284.44     40.53 o 
   7  10   5      107.63       60.43     44.80 o 
  -8  11   5      194.99      320.19     98.36 o 
  -7  11   5       93.19       68.39     33.86 o 
  -6  11   5       63.63      120.49     51.70 o 
  -5  11   5      471.91      494.70     57.88 o 
  -4  11   5     2242.78     2216.51    104.04 o 
  -3  11   5      739.15      757.68     32.97 o 
  -2  11   5     3496.61     3509.97    143.00 o 
  -1  11   5      636.02      589.18     47.58 o 
   0  11   5       25.75        0.00     31.19 o 
   1  11   5    12520.20    11996.95    148.94 o 
   2  11   5       57.76       15.42     30.09 o 
   3  11   5      119.93      106.44     29.94 o 
   4  11   5       69.70      105.77     33.93 o 
   5  11   5       35.01        0.00     41.72 o 
   6  11   5       29.58        0.00     51.45 o 
   7  11   5      283.45      381.97     50.31 o 
  -8  12   5      185.11       94.21     45.89 o 
  -7  12   5      312.62      252.89     48.26 o 
  -6  12   5        0.92       38.48     34.41 o 
  -5  12   5      999.40     1187.38    137.17 o 
  -4  12   5      292.21      277.45     31.19 o 
  -3  12   5      917.41      938.09     47.94 o 
  -2  12   5     2439.17     2543.29     85.34 o 
  -1  12   5     3393.31     3486.15     98.30 o 
   0  12   5     3514.73     3511.21     47.35 o 
   1  12   5      802.01      851.06     66.02 o 
   2  12   5     3918.42     3776.55    141.25 o 
   3  12   5     1617.77     1583.97     43.61 o 
   4  12   5      204.00      208.21     37.36 o 
   5  12   5        0.46       50.75     38.59 o 
   6  12   5      300.88      301.27     85.85 o 
   7  12   5       29.07       25.39     50.20 o 
  -7  13   5       58.10       85.67     43.88 o 
  -6  13   5        3.64       81.15     53.72 o 
  -5  13   5      108.57       85.44     64.51 o 
  -4  13   5      135.84      180.80     36.22 o 
  -3  13   5      204.78      251.08     40.03 o 
  -2  13   5       19.45      107.18     32.35 o 
  -1  13   5      777.05      856.23     33.64 o 
   0  13   5       12.18       24.26     33.80 o 
   1  13   5       81.40       88.34     34.23 o 
   2  13   5     1279.74     1199.13     61.22 o 
   3  13   5        5.11       18.87     37.16 o 
   4  13   5        5.20       21.37     33.23 o 
   5  13   5       60.37       38.64     48.15 o 
   6  13   5       71.57       86.29     41.37 o 
  -7  14   5      372.18      379.16     47.19 o 
  -6  14   5       49.96      183.79     72.48 o 
  -5  14   5      856.75      808.72     49.65 o 
  -4  14   5      875.20      867.94     52.18 o 
  -3  14   5      120.32      220.49     36.85 o 
  -2  14   5     1191.60     1138.05     73.34 o 
  -1  14   5        4.64        0.00     31.90 o 
   0  14   5      251.37      358.58     35.37 o 
   1  14   5      626.32      629.10     31.84 o 
   2  14   5       36.94        0.00     32.45 o 
   3  14   5       17.90       95.63     44.90 o 
   4  14   5     1400.59     1426.65     53.09 o 
   5  14   5        9.34       23.86     38.58 o 
   6  14   5      501.82      512.86     53.22 o 
  -6  15   5      251.64      328.93     48.27 o 
  -5  15   5      194.47      176.74     60.85 o 
  -4  15   5      257.17      375.58     48.19 o 
  -3  15   5      288.67      233.28     40.48 o 
  -2  15   5       58.34      201.05     34.77 o 
  -1  15   5      104.35       67.08     39.79 o 
   0  15   5       10.65        0.00     33.72 o 
   1  15   5       13.34       31.44     37.46 o 
   2  15   5        7.51       51.76     47.99 o 
   3  15   5      328.97      386.48     53.70 o 
   4  15   5       32.37       60.28     42.51 o 
   5  15   5      253.86      303.69     45.68 o 
  -5  16   5      221.96      278.39     54.24 o 
  -4  16   5       25.69      104.09     42.22 o 
  -3  16   5       95.85       76.96     34.81 o 
  -2  16   5      633.14      529.59     53.77 o 
  -1  16   5      278.73      301.54     36.54 o 
   0  16   5      150.19       94.68     36.00 o 
   1  16   5       12.87       36.15     36.86 o 
   2  16   5       41.25      119.75     35.65 o 
   3  16   5      130.06      186.74     35.34 o 
   4  16   5       34.78      110.94     37.83 o 
  -4  17   5      374.19      433.85     80.83 o 
  -3  17   5       72.94      177.40     47.25 o 
  -2  17   5        5.46       22.88     43.50 o 
  -1  17   5      427.56      371.77     39.25 o 
   0  17   5      202.72      212.28     42.14 o 
   1  17   5     1103.05     1320.27     82.66 o 
   2  17   5       21.89       63.28     56.31 o 
   3  17   5      202.29      193.70     46.20 o 
  -3  18   5        8.46        0.00     40.71 o 
  -2  18   5        3.08        0.00     39.47 o 
  -1  18   5        2.64       33.02     42.92 o 
   0  18   5        8.70       52.69     37.19 o 
   1  18   5       23.77       60.13     42.57 o 
   2  18   5       99.23      128.85     50.24 o 
 -10   0   6       35.97       57.33     93.17 o 
  -9   0   6     1192.53      887.82     86.55 o 
  -8   0   6       29.05        0.00     79.76 o 
  -7   0   6     7625.27     7707.07     98.86 o 
  -6   0   6     2088.03     1799.93     58.12 o 
  -5   0   6       23.74       54.09     67.90 o 
  -4   0   6    30468.97    29740.79    380.67 o 
  -3   0   6    15484.36    16082.33    688.02 o 
  -2   0   6      411.15      399.03     71.36 o 
  -1   0   6        8.70       34.37     41.85 o 
   0   0   6     6730.35     6965.06    409.27 o 
   1   0   6      236.06      253.66     51.45 o 
   2   0   6    37321.81    35994.61   1619.76 o 
   3   0   6    13149.45    12541.91    669.67 o 
   4   0   6     6318.15     5983.23    326.98 o 
   5   0   6     6787.99     6380.29    154.63 o 
   6   0   6     2406.51     2159.58    100.99 o 
   7   0   6      827.48      748.67    243.88 o 
   8   0   6      160.76       83.69     52.71 o 
   9   0   6       35.68       77.37     62.95 o 
 -10   1   6       36.63        0.00     65.30 o 
  -9   1   6        1.14       17.15     47.17 o 
  -8   1   6      454.75      252.45    181.17 o 
  -7   1   6      335.96      318.97     66.87 o 
  -6   1   6     1560.68     1467.56     41.87 o 
  -5   1   6     1621.77     1664.46     52.12 o 
  -4   1   6     1067.68     1004.07     53.12 o 
  -3   1   6      219.18      307.35     32.68 o 
  -2   1   6       31.74       50.07     28.35 o 
  -1   1   6       14.38        6.42     27.26 o 
   0   1   6     4116.34     4374.81    163.59 o 
   1   1   6       11.22        1.10     43.03 o 
   2   1   6     5000.19     5383.74    410.03 o 
   3   1   6     4489.78     4120.12    510.70 o 
   4   1   6      148.88      108.90     40.37 o 
   5   1   6     3339.19     3025.47    345.79 o 
   6   1   6      698.04      625.03     83.99 o 
   7   1   6        3.20        3.14     38.86 o 
   8   1   6       54.23      127.70     41.63 o 
   9   1   6        0.13       38.21     38.98 o 
 -10   2   6       73.58       65.75     54.68 o 
  -9   2   6      507.95      507.41     48.62 o 
  -8   2   6       65.33      187.66     40.05 o 
  -7   2   6     2047.45     2294.32    181.20 o 
  -6   2   6       11.23        0.00     35.39 o 
  -5   2   6      927.53      840.82     83.54 o 
  -4   2   6     6536.81     6800.88    356.20 o 
  -3   2   6    25440.77    26891.32   1027.63 o 
  -2   2   6    13986.86    15302.90    724.82 o 
  -1   2   6     3908.97     4123.44    110.05 o 
   0   2   6    30928.46    31696.91    736.00 o 
   1   2   6     8840.74     9073.79    221.41 o 
   2   2   6     8211.10     7748.69    350.38 o 
   3   2   6      149.60      103.63     31.44 o 
   4   2   6       55.70       62.67     32.97 o 
   5   2   6      783.49      800.89     52.82 o 
   6   2   6      882.79      845.38     38.72 o 
   7   2   6       27.71       96.71     38.75 o 
   8   2   6      448.65      495.49     48.76 o 
   9   2   6        7.15       29.83     46.99 o 
 -10   3   6      299.36      362.32    124.98 o 
  -9   3   6        4.47       29.53     43.71 o 
  -8   3   6      252.85      308.66     96.22 o 
  -7   3   6      753.29      852.11     79.33 o 
  -6   3   6     6716.86     6793.26    610.03 o 
  -5   3   6      383.91      581.05     81.80 o 
  -4   3   6     3911.45     4198.12    400.81 o 
  -3   3   6      794.94      854.33     38.55 o 
  -2   3   6     5064.87     5292.16    243.21 o 
  -1   3   6    47689.89    46600.14   1583.08 o 
   0   3   6     7427.99     8074.49    231.89 o 
   1   3   6     2875.45     2632.06    135.75 o 
   2   3   6     2506.80     2415.95     70.81 o 
   3   3   6     4029.67     3999.67    158.51 o 
   4   3   6      231.43      259.10     33.55 o 
   5   3   6     4550.08     4531.79    360.32 o 
   6   3   6        6.22        0.00     35.14 o 
   7   3   6        9.72        0.03     34.47 o 
   8   3   6      198.06      166.92     43.50 o 
 -10   4   6        0.81       14.09     52.37 o 
  -9   4   6       17.69       86.04     46.46 o 
  -8   4   6        8.35       27.35     43.26 o 
  -7   4   6      361.56      392.69     49.02 o 
  -6   4   6       26.31       71.77     46.48 o 
  -5   4   6       80.77       77.11     31.86 o 
  -4   4   6     1073.16     1058.48     78.87 o 
  -3   4   6     1374.53     1504.89    109.82 o 
  -2   4   6      120.58      183.68     30.00 o 
  -1   4   6        2.89       44.57     28.97 o 
   0   4   6      342.77      432.94     31.28 o 
   1   4   6      536.91      598.98     29.50 o 
   2   4   6     1048.00     1109.87     31.42 o 
   3   4   6      421.58      394.35     32.21 o 
   4   4   6       35.22       23.94     36.02 o 
   5   4   6       73.66      100.58     34.44 o 
   6   4   6      182.39      211.50     41.97 o 
   7   4   6       32.24       59.68     38.20 o 
   8   4   6        0.41       61.32     41.78 o 
 -10   5   6      383.18      472.95     90.98 o 
  -9   5   6       20.08       29.07     41.88 o 
  -8   5   6      287.95      282.85     50.01 o 
  -7   5   6     1022.17     1104.38    129.28 o 
  -6   5   6     7429.93     7202.81    305.52 o 
  -5   5   6      587.72      668.10     33.54 o 
  -4   5   6     1760.11     1670.24    138.98 o 
  -3   5   6     1695.49     1903.11    126.77 o 
  -2   5   6     1240.91     1218.39     63.26 o 
  -1   5   6    32900.61    32129.18   1143.48 o 
   0   5   6    14827.43    15440.34    283.12 o 
   1   5   6      336.89      373.77     29.64 o 
   2   5   6      569.02      605.36     29.82 o 
   3   5   6     4111.09     4092.70    146.02 o 
   4   5   6       73.67      125.76     30.20 o 
   5   5   6     5897.82     5819.50    183.86 o 
   6   5   6       37.39       33.58     39.47 o 
   7   5   6       45.34        3.33     43.92 o 
   8   5   6      266.97      252.98     43.93 o 
 -10   6   6       60.04       10.30     61.35 o 
  -9   6   6      216.08      224.83     46.81 o 
  -8   6   6       56.36       46.78     43.83 o 
  -7   6   6      149.00      196.27     36.61 o 
  -6   6   6      112.53      217.20     38.22 o 
  -5   6   6      942.17     1062.79     80.19 o 
  -4   6   6      538.76      551.33     32.20 o 
  -3   6   6     5049.44     5199.18    287.79 o 
  -2   6   6     3433.12     3502.71    176.85 o 
  -1   6   6     1449.39     1470.30     59.77 o 
   0   6   6     8744.69     8427.77    119.12 o 
   1   6   6     2143.56     2198.74     55.20 o 
   2   6   6      188.79      150.02     27.55 o 
   3   6   6        1.26       20.15     31.88 o 
   4   6   6      449.71      494.05     34.55 o 
   5   6   6        1.58        0.00     39.62 o 
   6   6   6      234.23      308.35     40.25 o 
   7   6   6       28.26       43.46     43.63 o 
   8   6   6      371.97      450.27     83.15 o 
  -9   7   6       53.01        0.00     65.22 o 
  -8   7   6      143.72      114.65     39.88 o 
  -7   7   6      888.59      948.84     50.85 o 
  -6   7   6     3111.73     2999.92     75.96 o 
  -5   7   6     1299.12     1241.09     62.84 o 
  -4   7   6      125.50      183.21     28.30 o 
  -3   7   6       36.57      122.50     31.06 o 
  -2   7   6      546.36      559.43     39.87 o 
  -1   7   6     1778.14     1755.87     45.42 o 
   0   7   6     8117.64     8191.28    119.04 o 
   1   7   6       19.44       21.10     28.89 o 
   2   7   6      933.77     1009.51     58.47 o 
   3   7   6     4777.79     4407.19    161.99 o 
   4   7   6       74.98       22.87     32.41 o 
   5   7   6     2489.32     2622.46    127.22 o 
   6   7   6      230.66      192.98     50.84 o 
   7   7   6      174.88      182.81     44.37 o 
   8   7   6      149.84      162.03     58.77 o 
  -9   8   6      579.90      536.51     58.51 o 
  -8   8   6       30.97        0.00     58.59 o 
  -7   8   6     1794.57     1858.75     60.75 o 
  -6   8   6     1428.52     1518.92     93.57 o 
  -5   8   6      230.36      323.70     34.64 o 
  -4   8   6     4681.68     4779.25    265.53 o 
  -3   8   6     3522.70     3658.42    158.17 o 
  -2   8   6       21.01       66.02     26.23 o 
  -1   8   6     1287.91     1259.21     55.51 o 
   0   8   6     3747.14     3607.66     85.51 o 
   1   8   6      278.69      312.09     33.40 o 
   2   8   6     6961.58     7204.01    297.68 o 
   3   8   6     3837.98     4151.07    249.40 o 
   4   8   6     4179.80     4274.08    107.45 o 
   5   8   6     2049.60     2171.98     91.27 o 
   6   8   6      645.89      662.99     50.97 o 
   7   8   6      581.00      589.63     52.59 o 
   8   8   6      175.73      183.59     57.95 o 
  -9   9   6       35.68       88.79     49.49 o 
  -8   9   6      169.05      239.42     54.64 o 
  -7   9   6       13.50        0.00     32.49 o 
  -6   9   6        3.76       34.35     33.62 o 
  -5   9   6      569.43      637.41     47.89 o 
  -4   9   6     2392.61     2329.92     79.79 o 
  -3   9   6      433.96      358.06     32.46 o 
  -2   9   6       67.95      110.01     28.50 o 
  -1   9   6     3279.15     3193.22     77.92 o 
   0   9   6       79.87      109.57     31.88 o 
   1   9   6        0.24       55.92     27.09 o 
   2   9   6     2898.64     2632.01     94.38 o 
   3   9   6     1863.75     1898.00     74.13 o 
   4   9   6      190.36      187.21     47.72 o 
   5   9   6      542.43      643.31     66.93 o 
   6   9   6      352.81      497.50     45.20 o 
   7   9   6       69.72       68.64     57.12 o 
  -9  10   6      163.73      154.41     59.20 o 
  -8  10   6        1.13       80.28     38.71 o 
  -7  10   6      729.49      737.52     52.11 o 
  -6  10   6       37.35       32.72     37.32 o 
  -5  10   6      319.16      295.45     34.26 o 
  -4  10   6     1367.57     1332.52     54.71 o 
  -3  10   6     9940.20     9767.83    321.96 o 
  -2  10   6      475.00      533.75     28.39 o 
  -1  10   6      839.97      904.10     37.74 o 
   0  10   6     8885.39     8492.15     68.87 o 
   1  10   6     2180.04     2078.60     38.65 o 
   2  10   6     2880.15     2947.74    117.43 o 
   3  10   6      786.99      858.30     37.53 o 
   4  10   6       45.02       27.08     33.18 o 
   5  10   6      296.68      329.78     41.26 o 
   6  10   6      184.45      180.54     44.83 o 
   7  10   6       33.39        6.35     63.32 o 
  -8  11   6       35.06       62.69     44.44 o 
  -7  11   6       38.94       46.37     44.29 o 
  -6  11   6     1158.25     1189.08    108.23 o 
  -5  11   6      148.83      199.76     35.43 o 
  -4  11   6      192.92      248.35     39.92 o 
  -3  11   6      642.75      657.62     39.95 o 
  -2  11   6     1309.07     1334.94     49.40 o 
  -1  11   6     4123.41     3969.48    103.28 o 
   0  11   6       81.23       90.16     34.63 o 
   1  11   6     2769.28     2641.95     71.93 o 
   2  11   6       54.50      100.81     34.32 o 
   3  11   6     1263.23     1325.16     87.11 o 
   4  11   6      246.14      222.91     40.53 o 
   5  11   6      263.85      323.51     43.56 o 
   6  11   6       15.78        8.49     41.78 o 
   7  11   6       83.76       81.01     50.08 o 
  -8  12   6        0.55      131.72     49.38 o 
  -7  12   6      269.84      249.05     43.30 o 
  -6  12   6        5.11        0.00     43.06 o 
  -5  12   6       81.09       63.15     50.04 o 
  -4  12   6      817.75      927.11     84.16 o 
  -3  12   6      287.46      248.47     35.45 o 
  -2  12   6      406.47      483.22     56.11 o 
  -1  12   6       88.80       78.43     29.99 o 
   0  12   6      158.88      195.75     31.19 o 
   1  12   6       99.53       83.35     39.62 o 
   2  12   6      334.01      345.86     57.95 o 
   3  12   6     1433.81     1449.03     73.05 o 
   4  12   6       98.58      152.30     34.34 o 
   5  12   6      148.71      166.48     44.33 o 
   6  12   6      129.59      186.38     47.95 o 
  -7  13   6      107.18      111.38     44.16 o 
  -6  13   6     1249.95     1206.93     46.96 o 
  -5  13   6      195.25      242.73     33.25 o 
  -4  13   6      132.17      133.61     60.67 o 
  -3  13   6      728.12      729.28     31.10 o 
  -2  13   6      542.10      600.10     35.57 o 
  -1  13   6     3908.20     3762.17     79.91 o 
   0  13   6       19.38       33.13     31.36 o 
   1  13   6      732.30      686.94     33.72 o 
   2  13   6        6.85        6.52     32.23 o 
   3  13   6      908.01      937.04     47.14 o 
   4  13   6       23.08       63.41     43.04 o 
   5  13   6     1073.76     1091.04    157.80 o 
   6  13   6       28.62       60.96     49.43 o 
  -7  14   6        3.82       12.31     47.31 o 
  -6  14   6      145.64      172.75     42.50 o 
  -5  14   6      354.20      393.26     37.71 o 
  -4  14   6        4.05        3.82     38.64 o 
  -3  14   6      120.75      107.25     34.86 o 
  -2  14   6      433.53      403.12     36.23 o 
  -1  14   6      102.41      157.15     46.06 o 
   0  14   6     1260.10     1344.48     72.30 o 
   1  14   6      350.72      379.46     35.44 o 
   2  14   6       86.31      136.05     35.14 o 
   3  14   6       13.71      173.45     39.78 o 
   4  14   6       96.41      122.31     40.89 o 
   5  14   6       83.22       57.29     44.51 o 
  -6  15   6      483.77      545.04     47.86 o 
  -5  15   6       77.18       53.16     92.53 o 
  -4  15   6        1.61        0.00     35.16 o 
  -3  15   6       83.95       50.27     35.85 o 
  -2  15   6       75.59       40.69     35.36 o 
  -1  15   6     1737.39     1844.04     48.36 o 
   0  15   6      590.26      622.28     36.93 o 
   1  15   6       33.59       39.76     36.90 o 
   2  15   6       47.97        4.32     40.38 o 
   3  15   6      732.48      715.54     42.76 o 
   4  15   6      158.27      186.74     40.21 o 
   5  15   6      418.99      350.92     66.43 o 
  -5  16   6      129.17      107.17     59.20 o 
  -4  16   6      288.40      325.34     53.84 o 
  -3  16   6        0.74        0.00     37.36 o 
  -2  16   6      185.29      184.94     50.01 o 
  -1  16   6       80.20      129.50     33.89 o 
   0  16   6      402.85      419.36     35.25 o 
   1  16   6      157.65      209.14     41.31 o 
   2  16   6      719.59      809.00     50.98 o 
   3  16   6        2.01        0.00     43.46 o 
   4  16   6     1006.19     1004.24     58.47 o 
  -4  17   6       18.39       61.46     42.88 o 
  -3  17   6        1.33        0.00     43.41 o 
  -2  17   6       72.68       44.88     41.68 o 
  -1  17   6      493.10      600.04     52.20 o 
   0  17   6       17.87       82.55     40.92 o 
   1  17   6        0.08       55.09     39.35 o 
   2  17   6      130.27      128.67     41.02 o 
   3  17   6       92.18      106.24     45.96 o 
  -3  18   6      243.65      282.85     59.66 o 
  -2  18   6      302.67      347.72     45.35 o 
  -1  18   6       41.16       41.32     40.11 o 
   0  18   6      672.67      691.95     58.87 o 
   1  18   6       45.99        0.00     40.12 o 
 -10   1   7      195.80      154.52     44.80 o 
  -9   1   7       30.86       46.83     43.14 o 
  -8   1   7     3569.55     3459.46    193.39 o 
  -7   1   7        7.58        0.00     77.48 o 
  -6   1   7      519.23      571.19     34.15 o 
  -5   1   7     1767.50     1794.36     93.17 o 
  -4   1   7     6056.73     6498.82    261.54 o 
  -3   1   7    11581.23    11481.01    398.05 o 
  -2   1   7    24509.54    26789.26    845.03 o 
  -1   1   7     1039.10     1129.18     39.48 o 
   0   1   7      710.33      798.82     48.12 o 
   1   1   7    26230.04    26386.90    523.30 o 
   2   1   7     3004.90     2944.02    128.53 o 
   3   1   7    20961.34    21158.03   1230.34 o 
   4   1   7      960.93      881.48     67.04 o 
   5   1   7      127.04      204.41     34.33 o 
   6   1   7     1321.10     1299.75     76.01 o 
   7   1   7     1571.00     1569.74     88.24 o 
   8   1   7      233.89      245.48     40.40 o 
 -10   2   7       84.90      118.68     81.81 o 
  -9   2   7      509.60      513.36     77.25 o 
  -8   2   7      114.59      233.09     50.45 o 
  -7   2   7      813.17      872.49     74.40 o 
  -6   2   7     2802.30     2794.09    155.79 o 
  -5   2   7     2304.33     2371.51    169.76 o 
  -4   2   7       15.51       51.44     39.22 o 
  -3   2   7       53.87       97.79     29.24 o 
  -2   2   7      678.96      673.15     34.35 o 
  -1   2   7      521.69      513.19     57.42 o 
   0   2   7     3335.35     3616.79    127.12 o 
   1   2   7    15418.55    15276.60    349.54 o 
   2   2   7     6372.08     5990.98    178.58 o 
   3   2   7     2142.76     2169.75    119.78 o 
   4   2   7     6810.49     6758.31    364.32 o 
   5   2   7      432.88      464.52     39.40 o 
   6   2   7      244.61      270.75     37.91 o 
   7   2   7       66.20      106.97     36.82 o 
   8   2   7       44.96      129.89     44.22 o 
 -10   3   7       11.63      144.48     99.65 o 
  -9   3   7       28.27        0.61     46.06 o 
  -8   3   7      644.26      654.38     41.40 o 
  -7   3   7      178.61      183.25     56.26 o 
  -6   3   7      651.53      553.15     47.13 o 
  -5   3   7        3.41        3.86     39.61 o 
  -4   3   7     3174.88     3228.66    172.88 o 
  -3   3   7     9808.03    10223.59    785.78 o 
  -2   3   7    11960.58    12168.52    545.18 o 
  -1   3   7     5471.62     5537.19    183.46 o 
   0   3   7     8162.09     8073.49    209.43 o 
   1   3   7     3092.02     3266.56     89.06 o 
   2   3   7       78.75      120.06     31.60 o 
   3   3   7      339.69      349.38     33.79 o 
   4   3   7      221.36      274.40     36.92 o 
   5   3   7       12.80       40.40     42.43 o 
   6   3   7       38.54       80.11     40.00 o 
   7   3   7     1352.06     1395.55     76.94 o 
   8   3   7       49.32       67.29     44.37 o 
 -10   4   7      149.09      163.68     54.93 o 
  -9   4   7      436.91      405.12     94.97 o 
  -8   4   7       29.31       87.42     39.11 o 
  -7   4   7     1148.69     1214.68    115.94 o 
  -6   4   7      654.61      701.04    133.09 o 
  -5   4   7    13735.90    13751.62    871.46 o 
  -4   4   7       51.82       74.44     32.01 o 
  -3   4   7     3730.15     3778.08    293.24 o 
  -2   4   7    49386.62    48918.00   2256.89 o 
  -1   4   7       24.20       25.95     26.89 o 
   0   4   7     7547.85     7157.77    215.50 o 
   1   4   7       11.28       15.37     28.53 o 
   2   4   7       57.34       19.70     30.25 o 
   3   4   7     3060.10     2954.03     76.13 o 
   4   4   7     4236.28     4122.31    152.57 o 
   5   4   7      356.80      396.44     37.13 o 
   6   4   7     1700.00     1706.27     68.80 o 
   7   4   7        3.63        0.00     39.24 o 
   8   4   7      518.38      518.02     46.70 o 
 -10   5   7       22.45       77.60     70.70 o 
  -9   5   7       23.50        0.00     45.54 o 
  -8   5   7        2.02        6.86     39.84 o 
  -7   5   7       13.67       40.56     47.88 o 
  -6   5   7        0.70        0.00     34.08 o 
  -5   5   7       45.88       36.95     47.33 o 
  -4   5   7     5324.19     5066.77    234.06 o 
  -3   5   7     1105.20     1181.01     66.69 o 
  -2   5   7        0.16       25.46     31.45 o 
  -1   5   7     5431.87     5160.49    125.06 o 
   0   5   7     2210.60     2144.72     52.18 o 
   1   5   7        2.23       27.60     31.13 o 
   2   5   7     1427.21     1294.86    114.10 o 
   3   5   7      489.96      447.56     32.53 o 
   4   5   7      687.55      621.93     41.82 o 
   5   5   7       20.81       45.75     38.09 o 
   6   5   7      277.46      277.10     39.41 o 
   7   5   7      187.97      179.00     45.67 o 
   8   5   7       48.53      120.95     45.17 o 
 -10   6   7       68.10      138.10    114.86 o 
  -9   6   7      589.99      546.09     48.30 o 
  -8   6   7       65.40       58.56     43.74 o 
  -7   6   7      567.52      529.15     56.09 o 
  -6   6   7     1775.73     1868.37    125.42 o 
  -5   6   7     3718.26     3648.16    174.75 o 
  -4   6   7      134.92      184.34     69.98 o 
  -3   6   7       38.67       70.26     26.59 o 
  -2   6   7     3490.31     3631.32    179.46 o 
  -1   6   7      118.64       75.57     29.36 o 
   0   6   7     3914.41     3966.88     79.29 o 
   1   6   7    13203.76    12945.98    369.61 o 
   2   6   7     2233.91     2224.25    114.30 o 
   3   6   7     2194.55     2105.54     33.55 o 
   4   6   7     8659.13     8664.84    276.61 o 
   5   6   7      763.34      813.48     43.87 o 
   6   6   7      376.02      377.31     38.13 o 
   7   6   7      136.54      193.41     47.04 o 
   8   6   7       47.87       69.46     50.97 o 
  -9   7   7        1.77       74.72     53.31 o 
  -8   7   7     1499.19     1595.28    118.63 o 
  -7   7   7      149.68      126.42     64.04 o 
  -6   7   7       32.02        3.79     34.65 o 
  -5   7   7      680.66      625.82     32.35 o 
  -4   7   7      742.68      674.52     43.82 o 
  -3   7   7     2204.81     2154.02    112.29 o 
  -2   7   7     3994.32     4076.63    182.28 o 
  -1   7   7      276.11      338.25     29.46 o 
   0   7   7      988.19      902.97     37.86 o 
   1   7   7     5721.22     5623.91    200.23 o 
   2   7   7     1073.10     1023.06     40.33 o 
   3   7   7     7299.64     7086.87    669.29 o 
   4   7   7      147.85      233.82     36.30 o 
   5   7   7      795.29      830.14     37.44 o 
   6   7   7      463.16      490.82     40.25 o 
   7   7   7      843.36      849.04     55.05 o 
   8   7   7      120.20      143.24     63.04 o 
  -9   8   7       37.24       99.19     56.89 o 
  -8   8   7        6.96       82.25     52.48 o 
  -7   8   7       34.43       54.81     35.62 o 
  -6   8   7      187.16      170.90     32.66 o 
  -5   8   7     1715.95     1754.62    110.94 o 
  -4   8   7     1339.53     1370.64     86.34 o 
  -3   8   7       46.11       73.53     28.66 o 
  -2   8   7     1266.70     1270.84     45.56 o 
  -1   8   7       28.42        2.23     32.10 o 
   0   8   7     1313.49     1344.16     42.50 o 
   1   8   7      258.05      248.76     30.66 o 
   2   8   7       54.04       63.42     31.66 o 
   3   8   7     1461.18     1421.14    133.34 o 
   4   8   7      244.68      235.20     40.16 o 
   5   8   7        3.32       27.98     41.30 o 
   6   8   7       21.87       45.70     49.02 o 
   7   8   7        4.81        0.00     50.27 o 
  -9   9   7       10.02        0.00     51.97 o 
  -8   9   7     1895.08     1618.01     60.88 o 
  -7   9   7       38.99       76.80     36.08 o 
  -6   9   7       41.01       46.01     39.17 o 
  -5   9   7      549.05      513.78     37.92 o 
  -4   9   7     2217.35     2272.96    136.53 o 
  -3   9   7     1611.43     1643.44     79.01 o 
  -2   9   7     1612.35     1699.15     70.13 o 
  -1   9   7      355.55      370.55     29.50 o 
   0   9   7       59.31      105.22     31.66 o 
   1   9   7     8836.71     8719.61    174.58 o 
   2   9   7      384.44      419.39     36.40 o 
   3   9   7     4301.78     4553.79    267.94 o 
   4   9   7      250.37      262.94     41.27 o 
   5   9   7       25.20       60.57     42.43 o 
   6   9   7      219.75      265.90     46.31 o 
   7   9   7      831.12      873.54     53.43 o 
  -9  10   7       16.55      104.67     80.66 o 
  -8  10   7      107.73      124.48     42.67 o 
  -7  10   7      631.17      619.26     37.00 o 
  -6  10   7       22.55       50.87     49.37 o 
  -5  10   7      126.81       89.34     26.92 o 
  -4  10   7      408.60      489.83     47.84 o 
  -3  10   7       78.35       99.16     32.47 o 
  -2  10   7     2165.18     2147.21     82.27 o 
  -1  10   7      854.52      894.47     36.91 o 
   0  10   7       53.66       33.38     34.20 o 
   1  10   7      538.87      569.03     34.73 o 
   2  10   7     2661.61     2681.19     83.51 o 
   3  10   7       17.11        0.00     36.01 o 
   4  10   7      218.45      207.02     52.98 o 
   5  10   7      246.04      238.93     40.07 o 
   6  10   7       80.91      137.60     47.09 o 
   7  10   7        1.76       50.31     70.64 o 
  -8  11   7      484.71      518.95     56.44 o 
  -7  11   7       33.24       10.35     43.32 o 
  -6  11   7      118.20      156.80     38.38 o 
  -5  11   7        0.45        0.00     35.33 o 
  -4  11   7      992.79      938.20     48.38 o 
  -3  11   7     3550.67     3698.58     74.27 o 
  -2  11   7      899.82      889.77     43.76 o 
  -1  11   7      111.58      158.24     37.49 o 
   0  11   7     2738.12     2781.78     36.98 o 
   1  11   7      590.03      613.49     35.62 o 
   2  11   7       70.71       73.34     33.03 o 
   3  11   7      144.04      227.54     36.31 o 
   4  11   7      173.54      164.94     36.48 o 
   5  11   7        7.87        7.89     37.56 o 
   6  11   7       92.77      139.14     51.43 o 
  -8  12   7      101.24      134.41     44.21 o 
  -7  12   7      590.28      586.79     37.44 o 
  -6  12   7       21.15       84.62     35.50 o 
  -5  12   7     1907.81     1785.61     88.22 o 
  -4  12   7      120.85      175.18     32.71 o 
  -3  12   7     1616.63     1522.94     54.48 o 
  -2  12   7     6270.63     6158.85    152.01 o 
  -1  12   7      143.08      208.30     29.40 o 
   0  12   7     3141.82     3123.99     65.58 o 
   1  12   7      220.23      253.32     32.77 o 
   2  12   7      332.59      330.80     49.37 o 
   3  12   7       13.91        7.68     37.52 o 
   4  12   7      395.81      386.10     34.74 o 
   5  12   7       32.19       71.71     45.89 o 
   6  12   7      460.68      410.61     58.82 o 
  -7  13   7       32.44       50.47     40.18 o 
  -6  13   7       71.38       95.82     51.20 o 
  -5  13   7        0.35        0.00     40.78 o 
  -4  13   7      273.16      318.53     34.23 o 
  -3  13   7       25.45       29.11     36.76 o 
  -2  13   7       27.61       42.69     39.58 o 
  -1  13   7     1885.53     1888.51     38.22 o 
   0  13   7       37.29        2.79     31.69 o 
   1  13   7       12.04        0.00     31.31 o 
   2  13   7      102.37       98.67     36.89 o 
   3  13   7      276.80      235.12     37.35 o 
   4  13   7       67.30      154.73     40.88 o 
   5  13   7        1.49        0.00     43.47 o 
  -7  14   7      264.79      250.24     45.75 o 
  -6  14   7      315.01      267.40     34.41 o 
  -5  14   7      297.54      262.92     40.09 o 
  -4  14   7        3.86       44.01     38.52 o 
  -3  14   7       61.49      111.25     34.75 o 
  -2  14   7      906.64      941.40     40.68 o 
  -1  14   7     1073.99      953.06     42.16 o 
   0  14   7      242.71      235.08     35.59 o 
   1  14   7     1133.28     1152.16     47.43 o 
   2  14   7     2026.11     1964.09     58.32 o 
   3  14   7       50.80       36.57     38.09 o 
   4  14   7     1086.40     1179.14     47.81 o 
   5  14   7      139.37      117.48     54.42 o 
  -6  15   7       46.29        2.34     38.33 o 
  -5  15   7      316.32      416.70     38.69 o 
  -4  15   7      355.47      367.63     37.62 o 
  -3  15   7       28.00       60.51     44.19 o 
  -2  15   7       32.14       35.04     62.94 o 
  -1  15   7      408.29      389.17     33.34 o 
   0  15   7      380.34      339.07     37.24 o 
   1  15   7      638.90      617.67     67.33 o 
   2  15   7      233.30      235.09     37.28 o 
   3  15   7      760.88      813.19     43.98 o 
   4  15   7        1.11        0.00     52.06 o 
  -5  16   7      159.69      159.19     39.39 o 
  -4  16   7        8.02        0.00     43.16 o 
  -3  16   7      130.69      170.91     38.34 o 
  -2  16   7      232.22      165.17     41.91 o 
  -1  16   7       85.41       84.19     41.01 o 
   0  16   7      303.48      305.94     41.79 o 
   1  16   7       67.39       68.42     46.13 o 
   2  16   7       23.38       53.58     42.65 o 
   3  16   7      421.67      455.28     44.99 o 
  -4  17   7      496.37      601.57     44.95 o 
  -3  17   7      661.56      677.94     42.71 o 
  -2  17   7      377.23      431.33     43.65 o 
  -1  17   7      428.07      422.48     47.33 o 
   0  17   7       29.85      101.58     37.46 o 
   1  17   7      545.99      583.74     64.99 o 
   2  17   7        3.98        0.00     54.60 o 
  -2  18   7        0.74        0.00     55.48 o 
  -1  18   7       45.33      123.67     41.36 o 
   0  18   7       14.19        0.00     41.01 o 
 -10   0   8        5.14       63.93     71.82 o 
  -9   0   8      991.23      693.93    424.17 o 
  -8   0   8      419.14      334.92     82.75 o 
  -7   0   8     2342.77     2238.67     64.34 o 
  -6   0   8      143.83      133.16     75.39 o 
  -5   0   8       39.85       78.95     66.18 o 
  -4   0   8     2260.87     2141.76     76.88 o 
  -3   0   8     4312.67     4530.03    202.38 o 
  -2   0   8      639.36      656.50     42.79 o 
  -1   0   8    25335.10    25499.91    838.46 o 
   0   0   8     7194.68     7232.27    336.45 o 
   1   0   8      140.64       94.61     72.16 o 
   2   0   8    54137.56    53712.03    187.83 o 
   3   0   8       80.58       79.88     49.16 o 
   4   0   8      628.99      567.63    164.42 o 
   5   0   8     1231.11     1034.92    300.30 o 
   6   0   8     1051.90      834.46    138.80 o 
   7   0   8     1598.25     1654.09    117.49 o 
   8   0   8      301.54      417.90     60.54 o 
 -10   1   8       97.74      129.56     43.86 o 
  -9   1   8        0.58        0.00     42.65 o 
  -8   1   8       52.46       39.07    101.44 o 
  -7   1   8      182.86      149.32     39.36 o 
  -6   1   8      193.62      160.17     43.93 o 
  -5   1   8      331.61      362.60     33.77 o 
  -4   1   8      352.05      431.07     35.00 o 
  -3   1   8     1589.86     1759.41     69.44 o 
  -2   1   8       30.81        0.00     35.31 o 
  -1   1   8     1370.30     1573.06     39.26 o 
   0   1   8    11271.04    11780.15    335.10 o 
   1   1   8     7309.64     7391.86    233.98 o 
   2   1   8       88.63      108.49     44.28 o 
   3   1   8     2238.51     2281.18    129.24 o 
   4   1   8     1785.06     1819.09    119.81 o 
   5   1   8      417.61      520.60     39.40 o 
   6   1   8       60.06       85.88     32.48 o 
   7   1   8       58.19       48.43     37.98 o 
   8   1   8       13.63       39.77     41.06 o 
 -10   2   8        4.31        0.00    111.37 o 
  -9   2   8      294.86      270.35     44.20 o 
  -8   2   8        2.26       51.47     44.58 o 
  -7   2   8     1934.61     1944.03    113.07 o 
  -6   2   8     1107.87     1002.36     41.39 o 
  -5   2   8     1260.33     1297.90     56.37 o 
  -4   2   8    10121.80    10231.40    583.54 o 
  -3   2   8     7072.38     7290.32    282.17 o 
  -2   2   8     3190.76     3355.27    120.60 o 
  -1   2   8      257.06      246.16     36.79 o 
   0   2   8      125.26      167.48     31.28 o 
   1   2   8     3033.66     2845.54     51.09 o 
   2   2   8     7128.46     7244.82    262.07 o 
   3   2   8      902.49      901.95     34.38 o 
   4   2   8      114.86      150.35     38.68 o 
   5   2   8      171.12      198.04     37.47 o 
   6   2   8     2071.80     2083.25    110.09 o 
   7   2   8      832.18      872.93     88.10 o 
   8   2   8      294.66      319.98     47.10 o 
 -10   3   8      413.28      445.01     48.99 o 
  -9   3   8       56.05       32.34     44.36 o 
  -8   3   8       12.86        0.00     40.65 o 
  -7   3   8      180.93      146.51     34.02 o 
  -6   3   8     8053.80     7899.46    597.10 o 
  -5   3   8      280.19      268.61     35.92 o 
  -4   3   8     8020.31     7996.90    522.82 o 
  -3   3   8     5079.93     5175.66    239.75 o 
  -2   3   8      732.53      783.43     41.85 o 
  -1   3   8    18764.55    19473.95    453.12 o 
   0   3   8     3127.01     3096.32    101.80 o 
   1   3   8     6103.30     6568.92    152.50 o 
   2   3   8      367.14      379.75     37.08 o 
   3   3   8      474.94      496.90     35.72 o 
   4   3   8        7.42       75.30     40.59 o 
   5   3   8     4030.35     3961.96    178.00 o 
   6   3   8       21.75       94.58     38.52 o 
   7   3   8      431.00      420.85     41.33 o 
   8   3   8      217.62      225.63     47.79 o 
 -10   4   8        1.71        0.00     70.63 o 
  -9   4   8        1.06        0.00     45.44 o 
  -8   4   8       21.01       65.23     36.42 o 
  -7   4   8      243.13      254.32     49.31 o 
  -6   4   8      603.04      659.74     44.97 o 
  -5   4   8       72.73      163.75     35.84 o 
  -4   4   8      279.80      282.18     42.78 o 
  -3   4   8      259.74      287.70     35.48 o 
  -2   4   8       42.99       82.09     28.52 o 
  -1   4   8      213.47      226.74     28.89 o 
   0   4   8     1177.07     1230.13     47.04 o 
   1   4   8       13.05       31.11     28.07 o 
   2   4   8     2038.44     2064.22     40.46 o 
   3   4   8       10.51       36.60     36.79 o 
   4   4   8       19.00       18.80     39.07 o 
   5   4   8      238.58      220.73     35.03 o 
   6   4   8      131.25       81.63     35.44 o 
   7   4   8       55.37      155.07     41.91 o 
   8   4   8        7.98        0.00     48.29 o 
 -10   5   8      593.81      617.20    122.25 o 
  -9   5   8       28.33       19.84     44.90 o 
  -8   5   8       70.48        0.00     40.11 o 
  -7   5   8       35.12       33.96     48.90 o 
  -6   5   8     2594.65     2484.51    165.13 o 
  -5   5   8     1445.96     1508.21    140.80 o 
  -4   5   8     9652.19     9041.54    642.70 o 
  -3   5   8     1125.66     1258.73    120.77 o 
  -2   5   8      656.24      612.39     39.26 o 
  -1   5   8    13886.37    14065.95    369.83 o 
   0   5   8     7124.05     6769.22    142.80 o 
   1   5   8     4186.11     4354.16    154.71 o 
   2   5   8       47.65       87.01     28.60 o 
   3   5   8      942.82      934.27     34.66 o 
   4   5   8      346.02      296.37     38.84 o 
   5   5   8     8695.82     8382.37    275.82 o 
   6   5   8        3.86        0.00     45.82 o 
   7   5   8      141.97       70.97     42.53 o 
   8   5   8      365.01      407.46     57.95 o 
  -9   6   8      364.90      439.53     72.72 o 
  -8   6   8        4.60       13.95     51.84 o 
  -7   6   8      244.76      125.13     41.88 o 
  -6   6   8      159.84      231.18     42.39 o 
  -5   6   8     1374.93     1378.86    139.06 o 
  -4   6   8     6022.34     5787.32    332.08 o 
  -3   6   8      914.25      937.73     49.35 o 
  -2   6   8      852.56      916.44     55.78 o 
  -1   6   8       30.47       74.93     31.71 o 
   0   6   8     1004.96      940.09     32.51 o 
   1   6   8      320.09      345.76     29.25 o 
   2   6   8      861.65      820.54     87.37 o 
   3   6   8     1293.66     1216.91     37.90 o 
   4   6   8      805.49      800.01     37.88 o 
   5   6   8      174.79      223.53     39.27 o 
   6   6   8      729.72      740.90     44.37 o 
   7   6   8       78.50      161.79     47.93 o 
  -9   7   8       34.89       36.88     57.18 o 
  -8   7   8        5.90       61.75     62.89 o 
  -7   7   8      377.02      381.62     41.43 o 
  -6   7   8      203.57      237.80     42.24 o 
  -5   7   8       71.53       56.94     32.30 o 
  -4   7   8      218.74      230.55     31.49 o 
  -3   7   8      891.65      961.00     45.45 o 
  -2   7   8       21.06       39.77     29.73 o 
  -1   7   8     3518.87     3475.24    116.13 o 
   0   7   8    10252.40    10086.15    237.39 o 
   1   7   8     4952.39     4787.44    130.97 o 
   2   7   8      550.51      497.39     30.31 o 
   3   7   8     1002.39     1016.40     36.03 o 
   4   7   8     1147.13     1163.40     58.11 o 
   5   7   8     1151.68     1156.46     45.18 o 
   6   7   8       12.09       23.88     42.48 o 
   7   7   8        5.54        0.00     57.45 o 
  -9   8   8      859.90      858.53     58.24 o 
  -8   8   8       33.87       47.31     45.50 o 
  -7   8   8      803.31      737.40     38.30 o 
  -6   8   8       78.57      115.50     35.32 o 
  -5   8   8      163.18      110.70     39.39 o 
  -4   8   8     6057.25     6029.78    333.18 o 
  -3   8   8     1388.70     1349.05     84.44 o 
  -2   8   8       46.19       78.17     31.98 o 
  -1   8   8     7175.89     6902.38    190.62 o 
   0   8   8     5481.90     5170.15     96.26 o 
   1   8   8      155.04      203.22     31.55 o 
   2   8   8    12283.39    12518.40    533.76 o 
   3   8   8      134.01       87.97     32.22 o 
   4   8   8     1355.81     1231.96     51.90 o 
   5   8   8      221.34      293.39     42.21 o 
   6   8   8      286.05      312.76     46.63 o 
   7   8   8       97.03      150.72     51.55 o 
  -9   9   8       48.89      122.90    102.32 o 
  -8   9   8       34.43       90.15     49.98 o 
  -7   9   8       32.56        5.41     33.45 o 
  -6   9   8        3.19        0.00     37.68 o 
  -5   9   8       82.57       70.57     32.05 o 
  -4   9   8      176.61      189.14     35.62 o 
  -3   9   8        2.16       23.56     31.31 o 
  -2   9   8     3793.21     3707.44    158.01 o 
  -1   9   8      444.85      450.45     37.28 o 
   0   9   8      728.41      732.69     33.06 o 
   1   9   8     1449.95     1435.10     33.83 o 
   2   9   8       30.29        4.21     48.17 o 
   3   9   8     1320.49     1262.40    142.79 o 
   4   9   8      226.11      246.60     41.67 o 
   5   9   8       26.39       32.04     44.06 o 
   6   9   8      137.41      202.39     53.62 o 
   7   9   8       17.01       34.40     51.59 o 
  -8  10   8        7.10       81.74     47.45 o 
  -7  10   8      956.52      974.87     68.10 o 
  -6  10   8      295.72      332.31     69.65 o 
  -5  10   8      992.37     1125.07     47.55 o 
  -4  10   8     5069.67     5043.50    276.65 o 
  -3  10   8      769.88      670.24     40.69 o 
  -2  10   8     3556.73     3476.08    169.55 o 
  -1  10   8      461.67      490.02     34.29 o 
   0  10   8     1129.39     1132.07     33.28 o 
   1  10   8     1883.36     1897.33     49.96 o 
   2  10   8     1998.42     2018.66     90.84 o 
   3  10   8      659.00      739.00     40.82 o 
   4  10   8       50.42       68.06     42.51 o 
   5  10   8       63.60       74.08     40.86 o 
   6  10   8      783.36      745.86     48.88 o 
  -8  11   8      112.33      107.85     43.63 o 
  -7  11   8       27.95       90.84     40.85 o 
  -6  11   8     1660.03     1625.13     99.98 o 
  -5  11   8       21.73        9.99     34.03 o 
  -4  11   8      727.32      817.63     66.96 o 
  -3  11   8     1841.22     1888.66     46.79 o 
  -2  11   8      695.56      700.15     35.86 o 
  -1  11   8     3560.59     3560.04    130.02 o 
   0  11   8      357.24      379.46     33.65 o 
   1  11   8      575.59      561.66     37.30 o 
   2  11   8       42.02        1.51     36.49 o 
   3  11   8       30.32       27.41     38.57 o 
   4  11   8       59.95      105.78     40.16 o 
   5  11   8      528.07      597.67     46.92 o 
   6  11   8       26.83      109.91     50.73 o 
  -8  12   8       35.34       71.75     47.91 o 
  -7  12   8       72.88       50.80     52.44 o 
  -6  12   8      146.71      101.99     38.59 o 
  -5  12   8       53.53      102.10     41.64 o 
  -4  12   8      528.51      493.72     33.46 o 
  -3  12   8      221.01      245.12     33.53 o 
  -2  12   8        8.76       78.65     43.70 o 
  -1  12   8       39.86       61.57     35.25 o 
   0  12   8      119.65      158.36     36.54 o 
   1  12   8        3.95       20.81     31.04 o 
   2  12   8     1196.99     1278.05    109.19 o 
   3  12   8      212.64      250.17     44.87 o 
   4  12   8      103.90      124.71     35.71 o 
   5  12   8       99.01      154.25     48.33 o 
  -7  13   8       60.45      138.53     49.75 o 
  -6  13   8     1233.31     1160.26     69.23 o 
  -5  13   8      106.41      204.19     35.19 o 
  -4  13   8      630.31      571.38     40.72 o 
  -3  13   8      436.96      468.03     44.85 o 
  -2  13   8       51.92       23.50     34.26 o 
  -1  13   8     1229.47     1109.78     35.53 o 
   0  13   8     1280.43     1282.82     41.88 o 
   1  13   8      925.64      963.21     34.89 o 
   2  13   8      203.03      213.71     32.72 o 
   3  13   8      530.16      583.33     38.08 o 
   4  13   8       21.52       61.35     41.13 o 
   5  13   8     1097.58     1010.19     71.36 o 
  -6  14   8       41.77       54.18     48.76 o 
  -5  14   8      415.50      484.00     41.59 o 
  -4  14   8       47.42       57.71     36.83 o 
  -3  14   8       30.33       75.39     37.90 o 
  -2  14   8       44.31      104.54     57.43 o 
  -1  14   8       15.13        0.00     60.72 o 
   0  14   8      197.53      186.73     34.45 o 
   1  14   8      650.41      670.39     50.98 o 
   2  14   8       23.52        0.00     38.52 o 
   3  14   8        5.78        3.98     43.18 o 
   4  14   8      119.05      185.88     42.82 o 
  -6  15   8      348.63      404.56     43.52 o 
  -5  15   8      103.61      172.66     44.08 o 
  -4  15   8      196.22      188.66     36.47 o 
  -3  15   8        7.85        6.64     41.35 o 
  -2  15   8       44.71       34.16     40.45 o 
  -1  15   8      283.61      416.40     53.54 o 
   0  15   8      715.44      773.19     42.55 o 
   1  15   8      946.46      925.70     43.27 o 
   2  15   8       19.73       21.50     42.39 o 
   3  15   8      248.98      213.42     45.42 o 
  -5  16   8      217.36      294.81     44.61 o 
  -4  16   8      116.58      104.19     42.27 o 
  -3  16   8      561.63      603.30     54.85 o 
  -2  16   8        1.71       98.91     40.26 o 
  -1  16   8      651.96      695.79     51.81 o 
   0  16   8      646.18      649.49     52.85 o 
   1  16   8      106.14       97.27     43.31 o 
   2  16   8      899.80      956.05     68.85 o 
   3  16   8       37.60        0.27     43.00 o 
  -3  17   8        5.45       34.72     45.66 o 
  -2  17   8       81.82       34.62     42.39 o 
  -1  17   8       48.32       64.47     63.02 o 
   0  17   8        0.52        0.00     40.71 o 
   1  17   8       61.58       86.10     43.71 o 
 -10   1   9       17.39       64.35     42.46 o 
  -9   1   9       38.02      177.47     52.22 o 
  -8   1   9     2029.80     1996.15     93.48 o 
  -7   1   9       40.80       45.91     43.69 o 
  -6   1   9     2611.24     2705.85    211.86 o 
  -5   1   9      635.40      606.94     38.18 o 
  -4   1   9       43.83       68.83     34.62 o 
  -3   1   9     5206.30     5693.95    216.90 o 
  -2   1   9    26942.95    26688.32    628.17 o 
  -1   1   9     4285.99     4642.57    120.36 o 
   0   1   9        1.81        0.08     32.92 o 
   1   1   9    11402.50    12223.27     75.97 o 
   2   1   9      193.76      228.39     39.74 o 
   3   1   9    10425.61    10630.80    211.94 o 
   4   1   9      353.10      385.54     35.73 o 
   5   1   9      297.05      311.97     40.30 o 
   6   1   9      794.56      705.12     92.20 o 
   7   1   9      801.35      681.18     92.78 o 
 -10   2   9        4.95       51.86     95.48 o 
  -9   2   9      116.76      129.01     50.18 o 
  -8   2   9       27.66       12.61     47.87 o 
  -7   2   9      392.93      404.94     38.92 o 
  -6   2   9      532.25      537.54     38.88 o 
  -5   2   9     1587.03     1635.43    103.21 o 
  -4   2   9     1489.24     1454.97     56.39 o 
  -3   2   9     2204.39     2276.69     84.82 o 
  -2   2   9     2790.76     2939.48     80.85 o 
  -1   2   9     4656.11     4961.01     92.45 o 
   0   2   9    19246.45    19183.51    278.29 o 
   1   2   9     3345.03     3467.97     85.52 o 
   2   2   9     1256.75     1308.98     51.19 o 
   3   2   9      252.25      267.34     40.75 o 
   4   2   9     1994.15     2059.56     87.48 o 
   5   2   9      862.31      900.93     47.75 o 
   6   2   9      313.69      309.64     38.22 o 
   7   2   9       16.67       73.73     39.62 o 
 -10   3   9        0.34      145.33     64.53 o 
  -9   3   9        0.90        0.00     46.74 o 
  -8   3   9      146.70      208.12     48.44 o 
  -7   3   9      110.13       79.22     44.95 o 
  -6   3   9     1452.75     1476.44    107.94 o 
  -5   3   9      404.28      339.45     36.45 o 
  -4   3   9        1.53       25.69     39.35 o 
  -3   3   9     5637.59     5880.33    216.24 o 
  -2   3   9     2180.96     2153.60     99.08 o 
  -1   3   9       11.69       21.98     30.79 o 
   0   3   9     1078.08     1080.44     39.32 o 
   1   3   9       55.71       24.23     38.25 o 
   2   3   9     1116.17     1118.30     41.75 o 
   3   3   9     3470.67     3297.43    125.99 o 
   4   3   9     2291.75     2230.13     75.69 o 
   5   3   9     1125.21     1032.52     44.29 o 
   6   3   9      343.36      407.16     44.08 o 
   7   3   9      364.53      350.16     45.43 o 
 -10   4   9       12.57        0.00     54.09 o 
  -9   4   9      249.46      290.51     70.09 o 
  -8   4   9      172.87      166.07     57.18 o 
  -7   4   9     1393.58     1435.27    134.40 o 
  -6   4   9     3248.97     3385.53    164.05 o 
  -5   4   9     9167.07     9067.59    449.97 o 
  -4   4   9      828.38      845.24     65.52 o 
  -3   4   9     1282.14     1299.90     57.18 o 
  -2   4   9     6328.03     5878.54    386.33 o 
  -1   4   9      205.65      274.36     33.40 o 
   0   4   9    10695.16    11375.73    198.28 o 
   1   4   9     3192.75     3352.64     79.28 o 
   2   4   9      403.13      422.46     34.60 o 
   3   4   9     1690.57     1638.49     40.73 o 
   4   4   9     9061.20     8750.33    261.72 o 
   5   4   9       10.64        2.52     46.21 o 
   6   4   9     2064.73     2045.24     75.02 o 
   7   4   9       38.24      116.14     43.63 o 
  -9   5   9       32.84      222.27     55.92 o 
  -8   5   9      488.24      477.37     42.04 o 
  -7   5   9        4.97       14.67     52.91 o 
  -6   5   9     1405.93     1505.01    100.97 o 
  -5   5   9     1195.91     1322.72     79.19 o 
  -4   5   9      623.38      563.86     38.44 o 
  -3   5   9     2447.45     2386.52    145.94 o 
  -2   5   9     1234.48     1230.87     33.62 o 
  -1   5   9      479.87      484.54     31.58 o 
   0   5   9      966.84      987.65     38.50 o 
   1   5   9      622.35      650.71     63.16 o 
   2   5   9      592.19      578.80     32.93 o 
   3   5   9       98.95       84.24     39.43 o 
   4   5   9      359.91      357.50     40.33 o 
   5   5   9      178.73      182.23     40.63 o 
   6   5   9       11.29       47.39     42.99 o 
   7   5   9       75.46      121.01     46.29 o 
  -9   6   9      328.09      266.53     54.99 o 
  -8   6   9      107.28      147.45     53.01 o 
  -7   6   9      140.08       23.23     77.83 o 
  -6   6   9     3177.31     3159.46    171.14 o 
  -5   6   9     2488.49     2496.29    128.24 o 
  -4   6   9      370.11      395.91     38.44 o 
  -3   6   9     2056.34     2102.51    110.73 o 
  -2   6   9      787.22      774.28     42.21 o 
  -1   6   9     3968.44     4020.45     88.25 o 
   0   6   9    19234.59    19215.42    438.90 o 
   1   6   9     2935.54     2973.42     87.39 o 
   2   6   9      804.20      732.07     33.84 o 
   3   6   9      933.21      936.48     45.00 o 
   4   6   9     3880.46     3610.53     57.45 o 
   5   6   9      255.28      325.34     41.78 o 
   6   6   9      129.47      154.05     42.66 o 
   7   6   9       88.54      137.53     46.55 o 
  -9   7   9        1.03      189.72     72.93 o 
  -8   7   9     1042.71     1113.85    127.82 o 
  -7   7   9       13.99       21.51     49.77 o 
  -6   7   9      534.66      510.16     37.24 o 
  -5   7   9     1853.77     1679.01    109.50 o 
  -4   7   9     2356.13     2380.62    115.63 o 
  -3   7   9      486.34      488.67     47.65 o 
  -2   7   9     6984.06     6834.88    279.88 o 
  -1   7   9     1789.98     1670.78     52.56 o 
   0   7   9      336.72      345.36     32.19 o 
   1   7   9     5375.16     5367.37    134.70 o 
   2   7   9        7.09        0.00     32.91 o 
   3   7   9     5502.77     5487.90    122.06 o 
   4   7   9      108.55      131.81     32.13 o 
   5   7   9      136.94      150.44     40.31 o 
   6   7   9      129.49      210.70     44.58 o 
   7   7   9        0.76       37.99     53.16 o 
  -9   8   9       47.23      181.11     99.71 o 
  -8   8   9      127.53       83.25     55.24 o 
  -7   8   9       12.26        0.00     45.95 o 
  -6   8   9      333.11      374.99     36.48 o 
  -5   8   9      434.09      461.22     51.86 o 
  -4   8   9      293.85      329.15     34.36 o 
  -3   8   9      224.14      305.03     47.24 o 
  -2   8   9      218.32      214.17     33.72 o 
  -1   8   9      139.36      104.05     31.41 o 
   0   8   9     1771.75     1841.76     44.09 o 
   1   8   9       77.27      122.65     35.94 o 
   2   8   9      557.40      617.30     41.67 o 
   3   8   9        2.21        7.22     41.70 o 
   4   8   9      161.71      208.23     36.69 o 
   5   8   9       12.29       60.86     40.49 o 
   6   8   9       67.79       92.91     51.72 o 
  -9   9   9       18.07        0.00     56.43 o 
  -8   9   9     1155.94     1099.99    110.23 o 
  -7   9   9       23.67       60.64     44.70 o 
  -6   9   9     1063.77     1065.76     43.47 o 
  -5   9   9      311.34      376.63     37.53 o 
  -4   9   9      377.78      380.43     38.60 o 
  -3   9   9     4767.11     4685.29    225.25 o 
  -2   9   9    10544.57    10133.45    262.24 o 
  -1   9   9     1814.71     1681.18     64.62 o 
   0   9   9      155.62      202.73     33.73 o 
   1   9   9     2744.09     2810.94     73.34 o 
   2   9   9        6.50        0.00     33.90 o 
   3   9   9     2809.37     2774.53     73.84 o 
   4   9   9      100.21       83.83     52.68 o 
   5   9   9       94.96      135.79     47.04 o 
   6   9   9      180.48      217.25     52.67 o 
  -8  10   9       46.73       27.75     45.85 o 
  -7  10   9      332.59      337.05     42.42 o 
  -6  10   9       15.02       81.94     62.11 o 
  -5  10   9        0.07        0.00     40.90 o 
  -4  10   9       21.14       37.29     30.33 o 
  -3  10   9      916.91      834.23     77.43 o 
  -2  10   9      422.58      465.71     48.19 o 
  -1  10   9      996.85      958.88     47.37 o 
   0  10   9      544.08      605.71     35.76 o 
   1  10   9      250.96      272.87     31.74 o 
   2  10   9      859.22      875.70     36.26 o 
   3  10   9       52.30       16.17     38.11 o 
   4  10   9       33.03       55.90     45.12 o 
   5  10   9        4.13       33.08     47.23 o 
   6  10   9      119.57      120.65     62.64 o 
  -8  11   9      540.46      535.39     44.11 o 
  -7  11   9       12.75        0.00     42.87 o 
  -6  11   9      449.15      414.25     41.16 o 
  -5  11   9      283.23      285.79     34.58 o 
  -4  11   9       38.23       10.25     45.76 o 
  -3  11   9     2060.68     2072.37     96.00 o 
  -2  11   9     1160.76     1170.55     46.99 o 
  -1  11   9      200.29      229.21     35.73 o 
   0  11   9       84.55      103.86     32.31 o 
   1  11   9       15.47       54.27     51.27 o 
   2  11   9      418.31      475.95     39.08 o 
   3  11   9      925.16      900.15     41.20 o 
   4  11   9      340.00      325.47     50.75 o 
   5  11   9      303.10      334.34     50.81 o 
  -7  12   9      835.46      821.91     43.76 o 
  -6  12   9      198.64      227.42     51.25 o 
  -5  12   9      926.35      868.75     44.54 o 
  -4  12   9      126.94      192.38     36.33 o 
  -3  12   9       76.83       95.68     28.86 o 
  -2  12   9     2358.62     2244.10     78.43 o 
  -1  12   9      111.03      119.16     35.65 o 
   0  12   9      407.16      514.20     34.49 o 
   1  12   9      221.04      265.40     41.31 o 
   2  12   9       43.24       92.06     36.32 o 
   3  12   9      296.10      295.29     40.55 o 
   4  12   9     1121.35     1084.55     47.59 o 
   5  12   9       63.96      119.85     48.06 o 
  -7  13   9       71.23       94.90     42.52 o 
  -6  13   9        0.15        0.00     46.53 o 
  -5  13   9      152.07      163.63     38.63 o 
  -4  13   9      243.76      242.17     34.18 o 
  -3  13   9        2.62        0.00     38.11 o 
  -2  13   9      722.90      716.30     38.84 o 
  -1  13   9        1.06        1.83     72.38 o 
   0  13   9       26.54       19.49     37.79 o 
   1  13   9      428.22      506.96     38.64 o 
   2  13   9       93.79      139.87     40.44 o 
   3  13   9       30.73       48.40     41.30 o 
   4  13   9        1.73       82.16     46.04 o 
  -6  14   9      236.90      279.43     43.95 o 
  -5  14   9      545.87      526.55     62.74 o 
  -4  14   9       94.73       62.28     41.60 o 
  -3  14   9      351.69      370.19     38.00 o 
  -2  14   9      257.21      241.58     37.79 o 
  -1  14   9      497.74      510.86     46.74 o 
   0  14   9     2330.39     2334.71     71.90 o 
   1  14   9      535.77      636.68     42.22 o 
   2  14   9      559.18      652.35     77.75 o 
   3  14   9      193.16      252.65     43.01 o 
   4  14   9      592.71      565.33     99.74 o 
  -5  15   9       69.48       87.66     42.14 o 
  -4  15   9      152.93      166.40     48.16 o 
  -3  15   9       17.71        0.00     38.43 o 
  -2  15   9      249.29      310.13     38.02 o 
  -1  15   9      214.66      190.52     43.02 o 
   0  15   9      310.33      271.36     38.39 o 
   1  15   9      548.75      647.84     44.14 o 
   2  15   9        2.76        7.89     68.19 o 
   3  15   9      407.93      530.16     42.84 o 
  -4  16   9        2.69        0.00     44.77 o 
  -3  16   9       23.59      104.70     43.24 o 
  -2  16   9      149.27       75.80     36.98 o 
  -1  16   9       38.23       39.33     39.52 o 
   0  16   9      153.58      212.93     39.12 o 
   1  16   9        1.22       41.99     45.12 o 
   2  16   9        5.86       12.05     44.12 o 
  -2  17   9      270.64      305.00     40.56 o 
  -1  17   9      299.47      378.94     42.37 o 
   0  17   9        0.75      112.29     45.70 o 
 -10   0  10       27.78        0.00    129.94 o 
  -9   0  10      711.65      558.65    144.38 o 
  -8   0  10      272.36      298.46     51.89 o 
  -7   0  10     2135.60     2121.40    206.13 o 
  -6   0  10      713.50      615.69    151.35 o 
  -5   0  10      301.73      319.05     48.68 o 
  -4   0  10     1186.44     1339.14    100.77 o 
  -3   0  10    16854.24    17882.67    874.98 o 
  -2   0  10    17088.48    17963.14    923.60 o 
  -1   0  10    15521.12    15768.59    365.12 o 
   0   0  10     3357.65     3373.25     82.18 o 
   1   0  10     1142.03     1205.94     73.66 o 
   2   0  10    20302.35    20844.90    128.33 o 
   3   0  10     1390.08     1534.65     77.57 o 
   4   0  10      806.36      891.70     64.39 o 
   5   0  10       85.44       34.24     47.90 o 
   6   0  10      256.64      234.70     57.67 o 
   7   0  10       36.52       35.86     62.32 o 
 -10   1  10      151.76      182.79     48.59 o 
  -9   1  10        6.00       58.00     44.97 o 
  -8   1  10       60.70       15.42     46.06 o 
  -7   1  10      210.94      332.90     91.98 o 
  -6   1  10       10.46        0.00     45.69 o 
  -5   1  10      280.81      301.39     34.62 o 
  -4   1  10     1824.84     1862.06     50.73 o 
  -3   1  10       11.19       40.28     30.90 o 
  -2   1  10     2128.48     2255.93     93.59 o 
  -1   1  10     5524.32     5775.02    144.62 o 
   0   1  10      849.57      866.54     61.50 o 
   1   1  10     3573.12     3824.11     57.82 o 
   2   1  10      672.71      668.00     45.93 o 
   3   1  10        1.91        0.00     34.42 o 
   4   1  10      635.72      572.60     75.03 o 
   5   1  10        1.12       41.05     35.04 o 
   6   1  10      146.03      181.28     39.42 o 
   7   1  10      133.81      108.85     41.25 o 
 -10   2  10       22.67       42.99     67.75 o 
  -9   2  10      159.68      132.57     68.28 o 
  -8   2  10      421.00      445.32     76.26 o 
  -7   2  10     3110.96     3029.93    319.46 o 
  -6   2  10        2.44        9.80     40.37 o 
  -5   2  10      380.44      470.54     47.64 o 
  -4   2  10     3849.86     4031.57    111.89 o 
  -3   2  10     2124.27     2242.41     90.25 o 
  -2   2  10     7981.28     8153.41    252.60 o 
  -1   2  10     1359.27     1382.49     32.95 o 
   0   2  10     3990.27     3857.79     86.97 o 
   1   2  10      555.74      594.56     47.91 o 
   2   2  10    12594.26    12471.98    231.69 o 
   3   2  10     3412.39     3394.80     53.82 o 
   4   2  10     1569.16     1658.33     65.33 o 
   5   2  10       51.59       61.91     43.24 o 
   6   2  10      771.75      796.60     74.11 o 
   7   2  10      327.81      303.99     55.27 o 
 -10   3  10      408.18      446.09     93.05 o 
  -9   3  10       76.30       90.90    124.08 o 
  -8   3  10     1530.97     1601.96     98.96 o 
  -7   3  10      404.38      491.89     60.84 o 
  -6   3  10      881.09      947.99     53.34 o 
  -5   3  10     1373.03     1408.65     52.13 o 
  -4   3  10     8495.32     8342.49    330.25 o 
  -3   3  10     1367.86     1372.86     35.87 o 
  -2   3  10      525.91      490.84     44.10 o 
  -1   3  10     8063.97     8265.84    252.34 o 
   0   3  10     2998.35     3098.47    104.56 o 
   1   3  10     1386.76     1310.24     44.09 o 
   2   3  10     3442.56     3192.02    106.74 o 
   3   3  10      454.35      449.38     42.02 o 
   4   3  10      580.24      616.36     41.61 o 
   5   3  10     3233.84     3130.42     97.75 o 
   6   3  10       92.22      104.80     46.77 o 
   7   3  10      740.02      724.48     48.34 o 
  -9   4  10        0.83       57.63     56.88 o 
  -8   4  10      235.08      246.92     52.84 o 
  -7   4  10       51.77        0.00     50.74 o 
  -6   4  10      177.77      177.80     39.32 o 
  -5   4  10        8.43        0.00     39.76 o 
  -4   4  10       20.06       52.34     40.96 o 
  -3   4  10      236.76      257.50     35.79 o 
  -2   4  10      539.20      477.95     33.91 o 
  -1   4  10      132.93      144.13     34.66 o 
   0   4  10      204.80      184.16     31.73 o 
   1   4  10       22.28        0.00     34.66 o 
   2   4  10      880.99      968.92     69.06 o 
   3   4  10      115.87      116.10     39.46 o 
   4   4  10       20.46       21.80     47.94 o 
   5   4  10      250.47      212.07     42.05 o 
   6   4  10       10.60       70.81     46.37 o 
   7   4  10       19.75        0.00     46.89 o 
  -9   5  10      274.41      274.69     50.93 o 
  -8   5  10      422.47      506.78     67.83 o 
  -7   5  10     1089.03      905.77     52.25 o 
  -6   5  10     2088.63     2041.91     78.43 o 
  -5   5  10      652.78      720.91     65.05 o 
  -4   5  10    10038.60    10139.20    688.20 o 
  -3   5  10      353.08      389.04     43.64 o 
  -2   5  10       34.17        2.33     27.58 o 
  -1   5  10     5516.79     5410.86    105.50 o 
   0   5  10     3149.59     3197.95     74.08 o 
   1   5  10     5052.25     4796.70    136.93 o 
   2   5  10     2310.53     2280.14     43.96 o 
   3   5  10     2897.53     2644.78     70.65 o 
   4   5  10      588.86      636.36     41.59 o 
   5   5  10     1430.62     1369.30     43.61 o 
   6   5  10        3.30        0.00     43.95 o 
   7   5  10      386.18      419.90     44.62 o 
  -9   6  10      279.64      205.65     47.71 o 
  -8   6  10       45.44       11.21     54.04 o 
  -7   6  10      521.51      459.26     45.03 o 
  -6   6  10       32.41       18.17     41.36 o 
  -5   6  10      841.96      921.69    164.24 o 
  -4   6  10     1376.90     1247.41     86.66 o 
  -3   6  10      638.56      636.61     43.12 o 
  -2   6  10      324.30      351.19     30.90 o 
  -1   6  10       63.08      109.40     30.80 o 
   0   6  10       37.39       29.07     33.32 o 
   1   6  10      907.32      851.88     39.59 o 
   2   6  10     2053.93     2114.17     85.87 o 
   3   6  10       95.96      105.51     30.93 o 
   4   6  10     1926.48     1826.72     45.34 o 
   5   6  10      188.10      174.99     45.56 o 
   6   6  10       75.93      105.06     54.55 o 
  -9   7  10       29.67        0.00     54.21 o 
  -8   7  10       81.41      103.85     47.98 o 
  -7   7  10        9.20       14.62     48.62 o 
  -6   7  10        1.16        0.17     47.17 o 
  -5   7  10      353.37      463.18     57.88 o 
  -4   7  10     8105.48     7520.36    384.76 o 
  -3   7  10      358.29      345.97     32.52 o 
  -2   7  10      231.98      252.63     31.11 o 
  -1   7  10     5134.00     5149.54    175.98 o 
   0   7  10     1181.99     1143.35     32.39 o 
   1   7  10     4536.33     4577.52    170.25 o 
   2   7  10        3.37        6.40     37.40 o 
   3   7  10       27.52       98.72     34.43 o 
   4   7  10     1090.91     1002.74     46.93 o 
   5   7  10      173.07      142.82     44.14 o 
   6   7  10      322.60      261.41     49.45 o 
  -9   8  10      405.01      536.81     68.26 o 
  -8   8  10       89.38      138.53     59.40 o 
  -7   8  10      716.00      721.58     50.60 o 
  -6   8  10      234.52      291.98     60.02 o 
  -5   8  10      812.11      839.26     41.71 o 
  -4   8  10      421.65      463.64     49.09 o 
  -3   8  10     7264.97     6905.24    349.03 o 
  -2   8  10     3233.89     3148.70    145.89 o 
  -1   8  10     3117.59     3100.24     65.76 o 
   0   8  10     2253.36     2154.33     75.47 o 
   1   8  10      472.15      477.23     29.31 o 
   2   8  10     7720.03     7552.58    642.34 o 
   3   8  10      163.41      191.20     37.46 o 
   4   8  10      269.33      184.75     41.38 o 
   5   8  10        0.99       27.48     38.30 o 
   6   8  10       56.48       66.71     55.90 o 
  -8   9  10        1.48       31.81     52.02 o 
  -7   9  10       62.31       87.24     67.33 o 
  -6   9  10       24.09      117.07     38.94 o 
  -5   9  10      371.01      430.11     58.28 o 
  -4   9  10        4.41       54.31     33.25 o 
  -3   9  10       19.21       20.25     31.90 o 
  -2   9  10      986.78     1012.43     45.19 o 
  -1   9  10      641.14      622.49     38.18 o 
   0   9  10        1.13        0.00     37.02 o 
   1   9  10     1014.77     1122.23     48.28 o 
   2   9  10     1111.09     1189.32     60.50 o 
   3   9  10       25.35       44.96     44.45 o 
   4   9  10        0.34       12.05     46.95 o 
   5   9  10      288.08      308.07     52.20 o 
   6   9  10        6.82       65.67     56.76 o 
  -8  10  10       20.99        0.00     52.79 o 
  -7  10  10     1171.79     1125.84     49.14 o 
  -6  10  10       55.61        3.81     39.53 o 
  -5  10  10      274.28      275.00     42.86 o 
  -4  10  10     2346.00     2255.98    127.16 o 
  -3  10  10     1339.87     1150.68     73.45 o 
  -2  10  10     1604.40     1579.36     50.85 o 
  -1  10  10      162.84      213.39     34.90 o 
   0  10  10      186.24      287.31     43.50 o 
   1  10  10       76.30      100.94     40.78 o 
   2  10  10     1860.90     1996.69    138.58 o 
   3  10  10      352.67      445.93     45.79 o 
   4  10  10      998.91      878.79     49.64 o 
   5  10  10        3.80        0.00     50.53 o 
  -7  11  10      132.89      159.03     39.61 o 
  -6  11  10      718.66      814.56    145.32 o 
  -5  11  10       43.09       69.48     35.70 o 
  -4  11  10      409.65      382.51     41.97 o 
  -3  11  10      991.73     1002.34     54.10 o 
  -2  11  10       18.76       35.40     36.83 o 
  -1  11  10      287.09      274.16     44.27 o 
   0  11  10      116.90      132.22     37.10 o 
   1  11  10      276.68      287.41     33.96 o 
   2  11  10      265.26      281.64     41.26 o 
   3  11  10      507.27      486.34     82.91 o 
   4  11  10       10.22       72.91     49.86 o 
   5  11  10      508.42      603.89     60.83 o 
  -7  12  10      307.02      329.28     51.24 o 
  -6  12  10      125.21      215.32     46.12 o 
  -5  12  10        4.48       37.54     44.06 o 
  -4  12  10        6.00        0.00     44.46 o 
  -3  12  10       63.85      171.99     37.67 o 
  -2  12  10      633.55      647.96     55.17 o 
  -1  12  10     1372.09     1280.48     39.77 o 
   0  12  10       10.37       65.98     37.89 o 
   1  12  10       44.36       72.57     38.85 o 
   2  12  10      924.02     1006.29     82.09 o 
   3  12  10       53.32       71.49     43.51 o 
   4  12  10        3.04       62.40     47.31 o 
  -6  13  10      349.22      423.23     77.31 o 
  -5  13  10       28.68       39.60     43.06 o 
  -4  13  10     1033.47     1091.09     65.71 o 
  -3  13  10      140.73      124.15     34.94 o 
  -2  13  10       38.96       56.79     38.37 o 
  -1  13  10     1083.31     1158.81     72.70 o 
   0  13  10     1072.01     1128.96     66.55 o 
   1  13  10      746.96      730.64     41.26 o 
   2  13  10      195.64      128.44     39.91 o 
   3  13  10     1026.81     1087.47     42.06 o 
   4  13  10      160.99      113.64     51.18 o 
  -6  14  10       57.54       63.58     57.89 o 
  -5  14  10       27.72       61.35     44.03 o 
  -4  14  10       63.02       76.11     39.64 o 
  -3  14  10       44.99       43.35     40.80 o 
  -2  14  10        2.30       19.59     37.51 o 
  -1  14  10        0.46       62.52     38.19 o 
   0  14  10       26.36      116.40     40.26 o 
   1  14  10      364.46      335.62     40.06 o 
   2  14  10       99.30      118.73     40.95 o 
   3  14  10        0.00        3.75     42.10 o 
  -5  15  10        3.69       81.21     43.57 o 
  -4  15  10      545.05      549.06     49.19 o 
  -3  15  10       44.89      161.89     52.01 o 
  -2  15  10       69.83       78.63     49.55 o 
  -1  15  10      792.63      761.39     42.92 o 
   0  15  10       82.89      133.50     43.23 o 
   1  15  10      399.24      484.98     44.17 o 
   2  15  10       18.30       41.05     45.35 o 
  -3  16  10      540.36      620.00     39.38 o 
  -2  16  10      196.08      247.95     44.18 o 
  -1  16  10      111.76       86.26     40.90 o 
   0  16  10      529.45      608.85     61.17 o 
   1  16  10        4.29       33.66     46.94 o 
  -9   1  11      124.10       96.72     42.40 o 
  -8   1  11      712.92      594.10    118.71 o 
  -7   1  11       56.56       57.36     42.36 o 
  -6   1  11     3975.48     3988.13     71.62 o 
  -5   1  11       12.62        7.77     32.83 o 
  -4   1  11      421.52      446.25     31.85 o 
  -3   1  11     8274.02     8609.53    250.49 o 
  -2   1  11     8287.66     8475.88    199.43 o 
  -1   1  11      311.15      335.14     32.97 o 
   0   1  11     1849.40     1768.04     69.45 o 
   1   1  11     1002.78     1109.86     54.05 o 
   2   1  11     1920.34     1867.55    106.63 o 
   3   1  11     2399.71     2261.99     49.36 o 
   4   1  11     1913.83     2052.05    195.43 o 
   5   1  11      703.55      701.04     56.07 o 
   6   1  11      229.73      278.59     46.14 o 
   7   1  11      262.34      312.54     50.10 o 
  -9   2  11      368.51      380.92     68.98 o 
  -8   2  11      225.17      261.82     46.27 o 
  -7   2  11       37.18      191.43     83.21 o 
  -6   2  11       62.67       79.53     47.69 o 
  -5   2  11     4152.75     4138.47    198.85 o 
  -4   2  11      270.54      355.89     38.55 o 
  -3   2  11     3493.82     3684.99    122.45 o 
  -2   2  11     1288.16     1320.15     41.68 o 
  -1   2  11     2973.44     3049.74     68.54 o 
   0   2  11    11964.19    11944.05    392.52 o 
   1   2  11       19.48       14.17     66.09 o 
   2   2  11       96.57       69.14     41.29 o 
   3   2  11      909.76      864.36     51.11 o 
   4   2  11      218.19      323.21     69.34 o 
   5   2  11       30.99       56.09     39.42 o 
   6   2  11      696.65      663.23     79.61 o 
  -9   3  11       51.65       56.89     55.09 o 
  -8   3  11      536.39      480.32     53.24 o 
  -7   3  11       23.02        0.00     44.14 o 
  -6   3  11     2033.17     2080.17     80.42 o 
  -5   3  11       38.78       82.91     47.51 o 
  -4   3  11      424.34      454.92     35.21 o 
  -3   3  11     1155.99     1181.08     37.18 o 
  -2   3  11      334.01      401.10     31.75 o 
  -1   3  11     1851.44     1882.48     57.88 o 
   0   3  11     1609.76     1638.57     51.57 o 
   1   3  11      384.19      386.16     38.25 o 
   2   3  11      232.33      283.82     42.80 o 
   3   3  11     1470.33     1413.73     50.31 o 
   4   3  11      323.51      388.80     58.06 o 
   5   3  11      174.06      268.22     58.23 o 
   6   3  11      568.57      637.39     47.50 o 
  -9   4  11      764.62      760.85    129.45 o 
  -8   4  11      121.44       12.17     42.99 o 
  -7   4  11      782.56      760.80     71.93 o 
  -6   4  11      964.81      968.07    112.37 o 
  -5   4  11     6159.13     5951.82    229.43 o 
  -4   4  11     2132.90     2092.86     89.07 o 
  -3   4  11      328.01      422.28     65.21 o 
  -2   4  11      961.04      914.59     50.20 o 
  -1   4  11      588.62      588.34     38.06 o 
   0   4  11     9173.42     9148.30    149.97 o 
   1   4  11     8287.39     8418.04    209.85 o 
   2   4  11     2118.86     2097.65     76.21 o 
   3   4  11      153.27      169.45     43.18 o 
   4   4  11     2613.12     2606.78     89.59 o 
   5   4  11      658.10      606.30     46.77 o 
   6   4  11     1759.87     1721.79     54.82 o 
  -9   5  11        3.86       21.75     51.83 o 
  -8   5  11      167.76      165.64     46.77 o 
  -7   5  11       88.74       71.14     43.04 o 
  -6   5  11       17.31       31.01     35.62 o 
  -5   5  11     1241.09     1276.51     71.20 o 
  -4   5  11        5.41       74.54     38.39 o 
  -3   5  11      426.74      468.90     39.16 o 
  -2   5  11       19.07       57.61     31.39 o 
  -1   5  11      838.96      835.53     32.66 o 
   0   5  11      542.49      527.30     57.94 o 
   1   5  11       10.56       24.29     39.84 o 
   2   5  11     2152.47     2153.34     69.46 o 
   3   5  11     1631.98     1478.02     57.04 o 
   4   5  11        9.09       26.49     45.38 o 
   5   5  11     1364.17     1320.47     56.94 o 
   6   5  11       56.47       85.90     52.62 o 
  -9   6  11      343.04      434.25     55.92 o 
  -8   6  11       55.38       22.72     50.88 o 
  -7   6  11       45.66       50.93     46.59 o 
  -6   6  11       72.98       15.38     43.63 o 
  -5   6  11     5644.62     5441.49    281.29 o 
  -4   6  11      120.89      156.32     52.09 o 
  -3   6  11     2314.44     2245.69     86.52 o 
  -2   6  11       73.79      163.09     31.95 o 
  -1   6  11      343.93      387.20     33.73 o 
   0   6  11    13766.62    13586.81    450.46 o 
   1   6  11      460.68      438.24     33.59 o 
   2   6  11      239.85      265.27     41.01 o 
   3   6  11      123.45      161.90     50.24 o 
   4   6  11       89.91      148.21     47.45 o 
   5   6  11       43.65       92.29     52.51 o 
   6   6  11      625.30      592.01     52.21 o 
  -9   7  11       59.54      124.86     65.36 o 
  -8   7  11      293.13      360.69    103.03 o 
  -7   7  11       60.45       60.93     44.81 o 
  -6   7  11     1292.02     1352.75    101.60 o 
  -5   7  11        0.93       57.71     72.47 o 
  -4   7  11     1083.54     1011.14     87.08 o 
  -3   7  11     1750.49     1697.98     83.86 o 
  -2   7  11     4144.41     4127.85    184.91 o 
  -1   7  11     2329.37     2222.39     50.70 o 
   0   7  11      449.45      486.96     39.23 o 
   1   7  11     5176.04     4858.86    378.78 o 
   2   7  11      163.61      176.41     34.56 o 
   3   7  11     1619.15     1612.02     68.01 o 
   4   7  11      162.28      156.60     48.57 o 
   5   7  11      263.48      273.36     49.33 o 
   6   7  11       51.44       32.83     57.44 o 
  -8   8  11       70.94      112.87     56.30 o 
  -7   8  11       32.10       41.64     50.15 o 
  -6   8  11       71.48      152.57     57.33 o 
  -5   8  11      474.45      449.78     41.16 o 
  -4   8  11      209.32      270.56     40.90 o 
  -3   8  11       81.30      156.88     33.67 o 
  -2   8  11      526.40      515.86     36.85 o 
  -1   8  11      486.70      469.24     36.44 o 
   0   8  11      530.46      568.45     38.96 o 
   1   8  11      359.36      367.71     39.01 o 
   2   8  11      322.33      356.00     35.17 o 
   3   8  11       90.38      142.30     41.49 o 
   4   8  11      202.17      144.10     47.02 o 
   5   8  11        1.14        0.00     48.50 o 
  -8   9  11      459.20      499.76     51.74 o 
  -7   9  11       91.20       74.77     43.28 o 
  -6   9  11     1470.62     1579.90    152.16 o 
  -5   9  11       42.95      113.23     37.33 o 
  -4   9  11      611.71      544.50     39.72 o 
  -3   9  11     2388.57     2343.13    116.40 o 
  -2   9  11     3531.44     3419.87     87.61 o 
  -1   9  11     1169.13     1140.22     47.97 o 
   0   9  11      427.01      423.14     35.51 o 
   1   9  11     1990.70     2032.83     90.27 o 
   2   9  11      136.15      162.17     36.26 o 
   3   9  11     1493.62     1373.44     47.92 o 
   4   9  11      544.47      550.65     49.12 o 
   5   9  11      700.75      631.13     59.27 o 
  -8  10  11       35.01       22.83     54.69 o 
  -7  10  11      172.78      163.29     40.36 o 
  -6  10  11       18.30        0.00     44.78 o 
  -5  10  11      848.01      734.15     40.74 o 
  -4  10  11        1.72       73.89     35.35 o 
  -3  10  11       93.12       62.51     37.55 o 
  -2  10  11     1079.23     1006.23     51.48 o 
  -1  10  11      128.72       79.26     36.86 o 
   0  10  11      891.64      836.48     35.99 o 
   1  10  11       10.45       45.94     38.80 o 
   2  10  11      192.18      207.81     41.22 o 
   3  10  11       56.55       35.53     47.24 o 
   4  10  11       13.56        0.00     49.32 o 
   5  10  11       80.94       64.20     58.00 o 
  -7  11  11        3.01       81.27     46.42 o 
  -6  11  11      811.53      931.45    130.16 o 
  -5  11  11        1.09       28.92     42.44 o 
  -4  11  11       61.34        0.00     41.62 o 
  -3  11  11      844.52      857.99     44.50 o 
  -2  11  11     1045.76     1035.26     34.25 o 
  -1  11  11       49.52       35.16     35.58 o 
   0  11  11     1099.69     1073.60     51.01 o 
   1  11  11      523.55      579.20     40.13 o 
   2  11  11       12.49        0.00     39.34 o 
   3  11  11     2130.56     1985.99     48.72 o 
   4  11  11       24.73       64.58     51.41 o 
  -7  12  11      212.40      292.95     50.34 o 
  -6  12  11      290.95      293.80     78.43 o 
  -5  12  11     1204.27     1221.19     58.14 o 
  -4  12  11      207.73      236.94     37.03 o 
  -3  12  11        9.53        0.00     57.89 o 
  -2  12  11      128.69      160.74     32.77 o 
  -1  12  11      646.95      595.92     39.65 o 
   0  12  11      503.45      547.95     40.54 o 
   1  12  11     1122.44     1142.09     39.62 o 
   2  12  11      965.40      966.49     43.93 o 
   3  12  11       48.48       73.22     48.54 o 
   4  12  11      854.34      855.89     53.56 o 
  -6  13  11       30.36      111.51     45.46 o 
  -5  13  11      247.28      272.42     63.40 o 
  -4  13  11        8.60        0.00     69.43 o 
  -3  13  11      111.10      136.01     38.16 o 
  -2  13  11      297.21      286.51     37.78 o 
  -1  13  11       90.89      168.27     46.81 o 
   0  13  11       24.94       39.43     51.66 o 
   1  13  11       12.99       41.21     53.11 o 
   2  13  11      346.51      315.64     51.80 o 
   3  13  11       17.29       17.49     41.85 o 
  -5  14  11      737.41      718.88     56.69 o 
  -4  14  11       34.16       20.87     44.15 o 
  -3  14  11      594.65      593.38     43.69 o 
  -2  14  11      232.43      255.65     40.12 o 
  -1  14  11      279.12      248.99     42.14 o 
   0  14  11     1714.53     1837.83     64.52 o 
   1  14  11       34.43       78.36     42.35 o 
   2  14  11      218.60      250.25     46.21 o 
  -4  15  11      294.24      324.61     38.27 o 
  -3  15  11       81.50       95.06     52.45 o 
  -2  15  11      265.09      316.92     56.26 o 
  -1  15  11      184.51      141.56     44.67 o 
   0  15  11       47.94       32.02     41.31 o 
   1  15  11      505.42      501.68     41.92 o 
  -9   0  12       26.73       36.96     68.03 o 
  -8   0  12       14.84        0.00     63.93 o 
  -7   0  12     4187.13     4031.04    561.36 o 
  -6   0  12      129.37      190.40     47.88 o 
  -5   0  12     1470.08     1607.67     81.26 o 
  -4   0  12      181.74      141.14     45.27 o 
  -3   0  12     7832.05     7984.35    379.03 o 
  -2   0  12    21998.62    21880.36    912.71 o 
  -1   0  12     4237.60     4251.39    137.21 o 
   0   0  12        1.44        0.00     73.20 o 
   1   0  12     8642.13     9154.24    101.86 o 
   2   0  12     2101.99     2255.59     79.76 o 
   3   0  12      460.22      570.97     82.29 o 
   4   0  12     1574.88     1470.65     70.09 o 
   5   0  12      386.80      210.73     86.43 o 
   6   0  12      172.01      424.51    123.78 o 
  -9   1  12       44.46      101.50     53.94 o 
  -8   1  12       15.37      115.81     44.45 o 
  -7   1  12       23.02      162.61     38.44 o 
  -6   1  12      239.28      282.06     37.75 o 
  -5   1  12      112.13      135.76     33.29 o 
  -4   1  12     2402.20     2506.16     80.86 o 
  -3   1  12       77.15       38.27     33.25 o 
  -2   1  12      461.02      498.25     34.88 o 
  -1   1  12     2325.67     2303.38     60.20 o 
   0   1  12      471.05      480.07     38.25 o 
   1   1  12      222.30      277.46     68.71 o 
   2   1  12        5.72       19.98     43.28 o 
   3   1  12       14.34        0.00     55.33 o 
   4   1  12       48.32       11.45    171.60 o 
   5   1  12      107.57      110.31     66.57 o 
   6   1  12       68.84       93.01     59.46 o 
  -9   2  12      184.92       65.29     44.29 o 
  -8   2  12       17.59        2.07     99.07 o 
  -7   2  12     2575.07     2528.78    184.97 o 
  -6   2  12      126.48      137.03     37.40 o 
  -5   2  12       39.58       33.21     34.35 o 
  -4   2  12        7.19       33.09     35.05 o 
  -3   2  12      404.75      441.53     36.93 o 
  -2   2  12     2085.56     2166.07     41.82 o 
  -1   2  12     2757.42     2921.60     98.92 o 
   0   2  12       63.94       27.17     64.21 o 
   1   2  12      376.73      443.59     54.73 o 
   2   2  12     2344.72     2428.45     45.73 o 
   3   2  12       13.00       11.24     74.12 o 
   4   2  12     3297.55     3480.34    291.18 o 
   5   2  12       48.74       82.43     43.24 o 
   6   2  12       11.90       66.91     56.89 o 
  -9   3  12      287.53      305.11     52.22 o 
  -8   3  12      452.78      543.58     43.39 o 
  -7   3  12       35.57        0.00     44.55 o 
  -6   3  12      777.35      780.66     65.75 o 
  -5   3  12     2112.59     2188.86    133.45 o 
  -4   3  12     2672.93     2705.91     73.05 o 
  -3   3  12      520.38      559.05     52.76 o 
  -2   3  12     1860.78     1946.37     82.58 o 
  -1   3  12      969.47     1043.90     44.56 o 
   0   3  12     1019.62     1075.08     80.27 o 
   1   3  12     3190.47     3208.94    144.55 o 
   2   3  12     3898.50     3721.01     57.11 o 
   3   3  12     2798.40     2823.92     57.69 o 
   4   3  12      350.71      441.26     57.06 o 
   5   3  12     1645.11     1780.38     70.53 o 
   6   3  12       58.32       18.59     58.59 o 
  -9   4  12       15.72      121.61     50.47 o 
  -8   4  12        5.37        0.00    102.20 o 
  -7   4  12      335.49      360.82     55.10 o 
  -6   4  12       25.13        0.00     45.67 o 
  -5   4  12       28.80       25.74     41.85 o 
  -4   4  12      354.80      396.09     36.27 o 
  -3   4  12      433.34      460.59     35.52 o 
  -2   4  12      763.28      740.18     37.69 o 
  -1   4  12      420.46      443.91     30.99 o 
   0   4  12      136.51      138.15     52.57 o 
   1   4  12      112.02      100.64     33.77 o 
   2   4  12      175.64      197.45     40.91 o 
   3   4  12       59.64       69.61     46.95 o 
   4   4  12       14.67        0.00     51.67 o 
   5   4  12       40.53       51.79     70.97 o 
   6   4  12        1.81        0.00     70.72 o 
  -9   5  12      118.77      114.75     71.94 o 
  -8   5  12      945.54      992.63    123.23 o 
  -7   5  12       43.16       32.34     43.77 o 
  -6   5  12      561.78      571.41     43.56 o 
  -5   5  12     1489.45     1481.40     64.85 o 
  -4   5  12     4694.43     4587.14    229.86 o 
  -3   5  12     1074.38     1075.13     58.14 o 
  -2   5  12      991.89     1005.39     40.07 o 
  -1   5  12     6308.85     6053.79    166.83 o 
   0   5  12      871.09      838.81     43.35 o 
   1   5  12     4424.20     4399.57    167.45 o 
   2   5  12     3234.59     3401.00    100.42 o 
   3   5  12      659.71      707.76     55.91 o 
   4   5  12      891.62      944.49     50.13 o 
   5   5  12     1316.62     1363.28     70.70 o 
   6   5  12       17.78       14.69     59.37 o 
  -8   6  12        9.64        0.00     59.97 o 
  -7   6  12      725.11      685.24     45.21 o 
  -6   6  12       10.62       25.91     42.66 o 
  -5   6  12       72.39      160.08     43.95 o 
  -4   6  12      253.85      263.99     76.30 o 
  -3   6  12     1322.77     1268.29     49.67 o 
  -2   6  12      230.55      142.06     32.48 o 
  -1   6  12     2865.76     2946.70     78.63 o 
   0   6  12      747.28      724.62     38.44 o 
   1   6  12      317.40      397.86     42.27 o 
   2   6  12     1543.27     1632.82     66.33 o 
   3   6  12      129.65       73.37     56.61 o 
   4   6  12      932.34     1005.53     58.51 o 
   5   6  12       54.05      184.18     93.04 o 
  -8   7  12      176.68      169.56     54.98 o 
  -7   7  12      118.63       49.64     48.98 o 
  -6   7  12      211.98      174.37     43.99 o 
  -5   7  12       96.67      164.99     49.12 o 
  -4   7  12     2693.72     2409.98    198.23 o 
  -3   7  12       50.58       63.96     40.63 o 
  -2   7  12      532.07      503.22     34.65 o 
  -1   7  12     3195.48     3138.59     62.33 o 
   0   7  12      913.53      885.18     38.66 o 
   1   7  12      366.36      385.83     43.13 o 
   2   7  12      558.20      608.92     46.16 o 
   3   7  12      155.60      120.06     52.36 o 
   4   7  12        1.69       29.16     55.56 o 
   5   7  12      388.17      410.64     63.55 o 
  -8   8  12        0.27        1.68     51.93 o 
  -7   8  12     1838.68     1711.20     62.36 o 
  -6   8  12       99.23       54.61     46.07 o 
  -5   8  12      751.59      667.74     48.18 o 
  -4   8  12      273.71      301.65     50.17 o 
  -3   8  12     2906.03     2697.24    110.55 o 
  -2   8  12     4877.69     4650.49    202.79 o 
  -1   8  12     1886.76     1904.40     74.07 o 
   0   8  12     1377.28     1232.60     51.65 o 
   1   8  12       59.48       68.81     37.76 o 
   2   8  12      345.94      344.42     42.87 o 
   3   8  12      369.18      377.07     60.24 o 
   4   8  12      982.55      876.15     61.12 o 
   5   8  12      117.70      114.16     54.06 o 
  -8   9  12       19.32        0.00     57.35 o 
  -7   9  12       61.01       86.05     46.26 o 
  -6   9  12      468.80      515.65     52.05 o 
  -5   9  12      328.23      348.42     66.53 o 
  -4   9  12       13.76      104.32     53.84 o 
  -3   9  12      672.55      637.64     35.77 o 
  -2   9  12       66.04       96.98     35.01 o 
  -1   9  12      926.30      966.95     48.20 o 
   0   9  12        5.73        0.00     39.74 o 
   1   9  12        8.09       85.73     43.75 o 
   2   9  12      223.57      229.30     42.25 o 
   3   9  12       43.56       47.42     53.31 o 
   4   9  12      146.78      145.69     63.69 o 
  -7  10  12     1342.69     1333.96     80.86 o 
  -6  10  12        0.40        6.10     46.64 o 
  -5  10  12       42.80        0.00     45.88 o 
  -4  10  12       70.46      114.69     60.65 o 
  -3  10  12      312.59      325.04     38.54 o 
  -2  10  12      579.98      635.97     58.46 o 
  -1  10  12     3225.62     3156.17    100.70 o 
   0  10  12       19.98       56.91     39.06 o 
   1  10  12      366.41      339.67     48.72 o 
   2  10  12     2164.00     2062.72     58.56 o 
   3  10  12      405.87      455.54     52.83 o 
   4  10  12     1737.91     1759.56     90.48 o 
  -7  11  12       87.50       77.28     60.04 o 
  -6  11  12      487.40      494.48     62.08 o 
  -5  11  12      104.77      214.55     47.27 o 
  -4  11  12      328.71      382.48     45.22 o 
  -3  11  12       20.17        0.00     39.38 o 
  -2  11  12      179.80      190.06     41.84 o 
  -1  11  12      556.15      551.41     39.19 o 
   0  11  12      621.72      614.08     41.93 o 
   1  11  12      271.70      265.18     38.58 o 
   2  11  12      584.71      559.18     81.72 o 
   3  11  12      849.20      852.73     48.73 o 
  -6  12  12       22.16      147.83     70.52 o 
  -5  12  12       44.80       34.95     42.64 o 
  -4  12  12       50.51       73.26     49.46 o 
  -3  12  12      139.75      169.11     37.76 o 
  -2  12  12      351.62      327.01     37.62 o 
  -1  12  12      810.83      777.64     43.55 o 
   0  12  12       23.43       28.75     41.95 o 
   1  12  12       97.43      131.12     44.74 o 
   2  12  12      184.77      156.48     46.07 o 
   3  12  12       18.38       27.54     55.86 o 
  -5  13  12      114.44      180.87     44.29 o 
  -4  13  12      691.83      706.62     40.87 o 
  -3  13  12        2.43       79.18     39.04 o 
  -2  13  12      634.48      608.62     40.46 o 
  -1  13  12     1095.86     1085.09     55.13 o 
   0  13  12      206.10      250.20     41.82 o 
   1  13  12      941.14      948.10     47.28 o 
   2  13  12       75.12       66.92     46.98 o 
  -4  14  12      116.65      165.27     51.22 o 
  -3  14  12      176.99      185.95     45.32 o 
  -2  14  12        1.92       91.34     43.32 o 
  -1  14  12       39.00       94.07     43.66 o 
   0  14  12      191.33      160.59     46.43 o 
   1  14  12       16.06       19.83     46.15 o 
  -2  15  12       11.89        0.00     42.17 o 
  -1  15  12      461.83      451.53     43.12 o 
  -9   1  13       22.58       37.73     45.92 o 
  -8   1  13      605.09      548.40     47.70 o 
  -7   1  13      327.89      418.04     66.71 o 
  -6   1  13     2279.57     2410.77     83.86 o 
  -5   1  13      597.35      646.95     36.51 o 
  -4   1  13     2183.58     2308.28     93.65 o 
  -3   1  13     7068.59     7180.61    205.66 o 
  -2   1  13     2342.67     2398.73     67.64 o 
  -1   1  13     2359.73     2298.91    112.13 o 
   0   1  13     2769.39     2720.88     72.11 o 
   1   1  13     2173.28     2277.23     58.85 o 
   2   1  13      176.34      261.61     55.16 o 
   3   1  13     4399.70     4530.54     66.25 o 
   4   1  13      668.21      669.74     46.63 o 
   5   1  13      563.17      562.18     57.88 o 
  -9   2  13      226.55      274.53     70.98 o 
  -8   2  13       33.94        0.00     50.53 o 
  -7   2  13      160.84      121.52     44.54 o 
  -6   2  13       59.14       73.48     38.07 o 
  -5   2  13     3428.69     3420.83     96.96 o 
  -4   2  13     1450.92     1436.39     36.92 o 
  -3   2  13     2839.12     2858.12     75.13 o 
  -2   2  13      380.95      356.42     31.81 o 
  -1   2  13     1538.22     1519.50     44.83 o 
   0   2  13     1295.77     1198.80     52.04 o 
   1   2  13      739.46      697.37     60.71 o 
   2   2  13      707.68      564.50     42.80 o 
   3   2  13      587.28      683.22     57.77 o 
   4   2  13      136.11      224.82     87.30 o 
   5   2  13       22.04        1.80     55.11 o 
  -9   3  13       18.91       96.73     59.57 o 
  -8   3  13      135.26       89.34     49.07 o 
  -7   3  13      229.19      272.60     45.24 o 
  -6   3  13      371.50      426.04     43.39 o 
  -5   3  13      217.99      259.96     45.05 o 
  -4   3  13       29.77       47.94     41.20 o 
  -3   3  13     1238.47     1284.26     44.57 o 
  -2   3  13      644.95      714.43     39.75 o 
  -1   3  13      766.35      839.05    107.03 o 
   0   3  13     4863.46     4911.90    237.79 o 
   1   3  13      948.22      832.57     75.62 o 
   2   3  13      325.10      270.00     47.69 o 
   3   3  13     2969.27     2964.18    193.76 o 
   4   3  13       24.19        0.00     55.19 o 
   5   3  13       59.02       46.02     57.87 o 
  -8   4  13       25.68       22.59     69.71 o 
  -7   4  13       88.02      111.99     42.56 o 
  -6   4  13      324.88      275.67     51.43 o 
  -5   4  13     2036.01     2104.85    184.95 o 
  -4   4  13      255.11      365.45    113.17 o 
  -3   4  13     3123.46     3058.73    146.47 o 
  -2   4  13       27.17       30.59     36.57 o 
  -1   4  13      521.54      542.35     40.26 o 
   0   4  13     4573.71     4776.76    193.92 o 
   1   4  13     6509.27     6442.74    143.17 o 
   2   4  13     5559.34     5367.05     76.80 o 
   3   4  13        8.65        0.00     69.19 o 
   4   4  13      688.36      781.62     63.16 o 
   5   4  13      284.81      340.18     52.19 o 
  -8   5  13      104.04      112.94     58.15 o 
  -7   5  13        7.81       95.76     85.94 o 
  -6   5  13       49.37       93.09     41.16 o 
  -5   5  13        0.54        0.00     42.68 o 
  -4   5  13       22.69       21.60     42.38 o 
  -3   5  13     1282.77     1244.27     57.71 o 
  -2   5  13      888.96      836.88     35.25 o 
  -1   5  13      174.79      167.79     36.65 o 
   0   5  13      956.91      949.29     50.61 o 
   1   5  13      836.75      799.92     56.91 o 
   2   5  13      101.32      127.73     45.35 o 
   3   5  13      640.35      590.21     43.17 o 
   4   5  13      196.64      210.64     56.30 o 
   5   5  13        0.01        7.77     59.48 o 
  -8   6  13       95.37      187.07     45.60 o 
  -7   6  13       49.97       71.05     49.04 o 
  -6   6  13        1.04        8.92     43.76 o 
  -5   6  13     1328.98     1300.13     75.60 o 
  -4   6  13     1184.83     1245.69     49.77 o 
  -3   6  13     3712.92     3540.37     82.20 o 
  -2   6  13      545.33      543.26     41.58 o 
  -1   6  13      168.35      230.96     53.12 o 
   0   6  13     2530.67     2498.62     58.34 o 
   1   6  13      818.76      889.57     66.57 o 
   2   6  13      454.98      535.50     55.73 o 
   3   6  13      102.35       95.87     56.87 o 
   4   6  13       96.52       46.27     46.04 o 
   5   6  13        8.82       16.96     54.63 o 
  -8   7  13      562.81      671.78     75.66 o 
  -7   7  13       27.93      109.89     67.97 o 
  -6   7  13      882.43      846.58     47.89 o 
  -5   7  13      403.62      406.59     47.05 o 
  -4   7  13      686.34      679.12     51.61 o 
  -3   7  13     2691.56     2563.92    115.16 o 
  -2   7  13     2059.30     1965.53     51.17 o 
  -1   7  13      883.48      873.06     38.06 o 
   0   7  13      415.39      385.34     42.40 o 
   1   7  13      131.68      200.04     68.83 o 
   2   7  13        4.35        0.00     51.06 o 
   3   7  13      570.78      519.08     60.09 o 
   4   7  13       68.49      130.46     63.00 o 
  -7   8  13       25.95        0.00     53.81 o 
  -6   8  13        1.05        0.00     47.57 o 
  -5   8  13        1.47        0.00     63.71 o 
  -4   8  13      223.82      255.55     51.63 o 
  -3   8  13      454.05      498.95     49.41 o 
  -2   8  13      430.44      395.38     37.07 o 
  -1   8  13       67.28       73.39     36.81 o 
   0   8  13      457.79      406.88     41.50 o 
   1   8  13      557.19      586.77     47.34 o 
   2   8  13      240.56      177.02     38.54 o 
   3   8  13       37.65       85.83     67.08 o 
   4   8  13       59.82      109.65     53.66 o 
  -7   9  13        2.97       78.43     49.20 o 
  -6   9  13      751.80      658.68     47.75 o 
  -5   9  13       90.65       63.56     45.96 o 
  -4   9  13      749.78      753.77     47.04 o 
  -3   9  13     1848.39     1848.92     53.24 o 
  -2   9  13      829.76      745.17     39.94 o 
  -1   9  13      176.30      275.89     40.13 o 
   0   9  13     1223.29     1227.46     76.40 o 
   1   9  13       61.81       49.13     49.60 o 
   2   9  13      101.06      146.96     46.32 o 
   3   9  13     1857.91     1771.98     78.75 o 
   4   9  13       53.92       78.34     86.73 o 
  -7  10  13      116.10      138.48     57.86 o 
  -6  10  13       40.86       80.37     50.15 o 
  -5  10  13      518.83      462.71     44.92 o 
  -4  10  13        3.24        0.00     47.64 o 
  -3  10  13       10.10       30.45     40.14 o 
  -2  10  13      571.67      542.86     39.74 o 
  -1  10  13       44.65       97.09     43.71 o 
   0  10  13        1.77        0.00     39.89 o 
   1  10  13      306.46      215.77     56.47 o 
   2  10  13       15.84       35.34     45.89 o 
   3  10  13       60.41       40.34     60.88 o 
  -6  11  13      279.15      249.77     48.87 o 
  -5  11  13      269.75      317.33     52.72 o 
  -4  11  13        4.64        0.00     41.37 o 
  -3  11  13      199.75      295.25     54.05 o 
  -2  11  13      655.17      669.70     46.82 o 
  -1  11  13       18.60       43.10     35.80 o 
   0  11  13      845.33      885.30     45.39 o 
   1  11  13      323.58      284.94     42.79 o 
   2  11  13        8.74        1.65     65.43 o 
   3  11  13     1012.24     1073.28     70.83 o 
  -5  12  13      554.27      473.59     46.98 o 
  -4  12  13        5.36       89.34     42.16 o 
  -3  12  13      777.83      677.68     50.92 o 
  -2  12  13       18.64      135.81     42.01 o 
  -1  12  13      449.00      406.03     42.32 o 
   0  12  13      685.75      652.67     44.09 o 
   1  12  13      821.34      834.86     51.92 o 
   2  12  13     1305.02     1171.62     56.02 o 
  -4  13  13       28.28       51.77     41.94 o 
  -3  13  13       29.01       20.78     52.80 o 
  -2  13  13      123.07      172.84     65.10 o 
  -1  13  13       33.05        6.14     44.02 o 
   0  13  13       12.36       74.23     44.48 o 
   1  13  13      394.42      365.50     50.14 o 
  -3  14  13      569.96      556.14     44.34 o 
  -2  14  13      431.68      478.96     47.36 o 
  -1  14  13        3.29       82.33     46.38 o 
  -8   0  14        1.19       28.62     65.55 o 
  -7   0  14     2931.61     2742.00    218.39 o 
  -6   0  14       13.47        0.00     49.59 o 
  -5   0  14     5082.08     5067.64    138.92 o 
  -4   0  14      694.19      665.18     52.41 o 
  -3   0  14       23.74        0.00     63.51 o 
  -2   0  14     3270.19     2994.52    121.78 o 
  -1   0  14     3928.24     4207.10     88.74 o 
   0   0  14      868.90      685.95     85.97 o 
   1   0  14      400.72      412.95     58.81 o 
   2   0  14      235.26      296.13     59.85 o 
   3   0  14      591.25      579.26     86.78 o 
   4   0  14     2324.61     2214.50     75.96 o 
   5   0  14      502.80      523.90    102.55 o 
  -8   1  14       48.55        6.45     48.99 o 
  -7   1  14       72.32       60.34     43.43 o 
  -6   1  14      553.95      657.29     41.63 o 
  -5   1  14      193.51      213.26     36.19 o 
  -4   1  14      721.46      702.86     37.33 o 
  -3   1  14      421.76      430.52     32.85 o 
  -2   1  14       10.29       57.07     38.36 o 
  -1   1  14      197.20      182.83     46.60 o 
   0   1  14      148.10      132.08     57.55 o 
   1   1  14       35.22      196.34     54.39 o 
   2   1  14      823.14      998.17     84.08 o 
   3   1  14        5.52       30.28     52.60 o 
   4   1  14      250.65      367.49     65.43 o 
   5   1  14      356.66      348.19     80.33 o 
  -8   2  14       39.11      101.49     50.18 o 
  -7   2  14     1041.84      977.25     80.73 o 
  -6   2  14        1.39       52.94     37.48 o 
  -5   2  14     1374.40     1426.44     69.39 o 
  -4   2  14       60.39       94.77     34.19 o 
  -3   2  14      138.33      163.17     35.10 o 
  -2   2  14     1762.95     1807.19     46.35 o 
  -1   2  14    11358.49    11289.74    256.04 o 
   0   2  14     1231.16     1212.97     89.60 o 
   1   2  14      148.75      100.35     54.62 o 
   2   2  14     1820.51     1942.36    152.61 o 
   3   2  14       78.43       43.92     58.49 o 
   4   2  14      933.88     1003.75     77.23 o 
   5   2  14       27.96       69.99     59.86 o 
  -8   3  14      218.52      187.35     94.41 o 
  -7   3  14      175.65      188.19     47.93 o 
  -6   3  14      702.48      660.41     41.61 o 
  -5   3  14      941.13      888.12    112.60 o 
  -4   3  14     3802.64     3781.70    100.95 o 
  -3   3  14      145.00      174.64     40.02 o 
  -2   3  14     1518.00     1529.01     77.72 o 
  -1   3  14     1588.28     1472.93     54.11 o 
   0   3  14      899.71      964.65     51.37 o 
   1   3  14     5740.02     5922.24    106.40 o 
   2   3  14      899.81      960.85     51.62 o 
   3   3  14      345.37      328.63    116.24 o 
   4   3  14        3.26       24.99     56.14 o 
   5   3  14      694.73      672.06    100.30 o 
  -8   4  14        2.79       56.89     46.44 o 
  -7   4  14        6.09        0.00     51.48 o 
  -6   4  14        0.25        0.00     45.28 o 
  -5   4  14      207.33      298.30     50.34 o 
  -4   4  14        1.39       23.59     44.30 o 
  -3   4  14      200.04      167.61     41.44 o 
  -2   4  14      419.39      365.88     36.59 o 
  -1   4  14      387.56      360.25     42.83 o 
   0   4  14        9.07       36.13     64.94 o 
   1   4  14       29.74        0.00     45.19 o 
   2   4  14        3.86       28.54     48.71 o 
   3   4  14       10.88       59.73     51.60 o 
   4   4  14       68.64       95.70     66.78 o 
  -8   5  14      359.76      332.66     51.80 o 
  -7   5  14      358.64      438.76     50.07 o 
  -6   5  14      652.37      697.66     59.31 o 
  -5   5  14     1433.06     1487.41     92.98 o 
  -4   5  14     2437.81     2387.13    119.87 o 
  -3   5  14      247.11      307.94     42.69 o 
  -2   5  14     3212.99     3048.76     47.88 o 
  -1   5  14      583.88      625.87     69.01 o 
   0   5  14      175.35      133.64     39.34 o 
   1   5  14     5367.46     5292.06    130.30 o 
   2   5  14      600.21      580.61     44.29 o 
   3   5  14       71.37      111.66     55.80 o 
   4   5  14        4.76        0.00     53.63 o 
  -8   6  14       13.65        0.00    104.79 o 
  -7   6  14      291.14      296.95     59.76 o 
  -6   6  14       83.26      101.04     56.35 o 
  -5   6  14       13.24       50.50     45.46 o 
  -4   6  14      119.28      102.96     66.21 o 
  -3   6  14      278.19      289.18     37.33 o 
  -2   6  14       16.76       29.72     35.80 o 
  -1   6  14     1885.14     2029.09     72.75 o 
   0   6  14      903.32      826.91     56.77 o 
   1   6  14        6.66       32.38     57.82 o 
   2   6  14      612.98      599.69     48.07 o 
   3   6  14       33.77       64.18     48.89 o 
   4   6  14      133.22      155.80     62.77 o 
  -7   7  14      234.13      236.93     48.00 o 
  -6   7  14      131.27      129.07     46.78 o 
  -5   7  14     1697.46     1644.31    163.91 o 
  -4   7  14     1006.24      927.31     55.45 o 
  -3   7  14       77.02      113.28     45.89 o 
  -2   7  14       61.72       16.03     46.41 o 
  -1   7  14        8.42        0.00     45.80 o 
   0   7  14       18.37       38.59     47.68 o 
   1   7  14      414.95      382.25     47.60 o 
   2   7  14      901.98      783.73     83.10 o 
   3   7  14       25.36       43.34     60.65 o 
   4   7  14       79.55       36.33     56.42 o 
  -7   8  14      768.74      737.84     56.72 o 
  -6   8  14       72.29       55.77     51.38 o 
  -5   8  14      776.89      687.47     50.56 o 
  -4   8  14      714.26      692.93     57.14 o 
  -3   8  14       85.80      115.65     53.09 o 
  -2   8  14     1127.52      997.73     69.24 o 
  -1   8  14     1740.86     1858.22     51.08 o 
   0   8  14       34.77        0.00     45.58 o 
   1   8  14       15.31       43.25     44.22 o 
   2   8  14      222.08      146.55     51.73 o 
   3   8  14      415.01      377.16     63.31 o 
  -6   9  14      255.95      346.30     52.76 o 
  -5   9  14        3.92       91.86     56.37 o 
  -4   9  14       63.22        9.80     55.20 o 
  -3   9  14      326.28      200.42     48.09 o 
  -2   9  14      191.30      228.84     45.06 o 
  -1   9  14       49.44        9.59     41.57 o 
   0   9  14        0.55      176.32     49.76 o 
   1   9  14      518.00      466.12     54.45 o 
   2   9  14        1.97        0.00    106.18 o 
   3   9  14        1.40        0.00     56.39 o 
  -6  10  14        1.65       80.40     49.50 o 
  -5  10  14      527.66      571.21     76.64 o 
  -4  10  14        8.49       22.18     57.29 o 
  -3  10  14       39.85       59.43     43.79 o 
  -2  10  14      320.29      304.86     43.01 o 
  -1  10  14     2692.80     2606.99    111.71 o 
   0  10  14      701.87      717.08     47.69 o 
   1  10  14      116.37      110.72     48.03 o 
   2  10  14      713.00      739.90     72.59 o 
  -5  11  14       83.62       85.91     57.69 o 
  -4  11  14      692.05      739.85     63.95 o 
  -3  11  14       29.60       54.16     42.86 o 
  -2  11  14      203.81      216.27     45.69 o 
  -1  11  14      226.40      224.04     47.46 o 
   0  11  14      729.86      844.80     58.11 o 
   1  11  14      771.35      700.32    109.75 o 
   2  11  14        9.72       93.54     62.88 o 
  -4  12  14       12.80        0.00     61.81 o 
  -3  12  14       37.72       82.00     54.46 o 
  -2  12  14      408.71      454.74     41.42 o 
  -1  12  14       86.64       56.96     42.91 o 
   0  12  14       11.05       56.16     44.56 o 
   1  12  14       57.06       89.73     48.45 o 
  -3  13  14        3.80       34.91     47.05 o 
  -2  13  14      351.76      366.28     46.58 o 
  -1  13  14      320.54      349.50     49.35 o 
  -8   1  15      598.52      584.95     52.50 o 
  -7   1  15       52.92       94.80     42.81 o 
  -6   1  15     2713.47     2625.84     75.12 o 
  -5   1  15      425.49      448.39     37.15 o 
  -4   1  15      641.00      623.58     36.48 o 
  -3   1  15      479.28      498.90     36.64 o 
  -2   1  15     1313.66     1370.87     45.45 o 
  -1   1  15     1854.39     1896.27     55.22 o 
   0   1  15     3212.41     3379.44    152.96 o 
   1   1  15       56.28       18.29     93.17 o 
   2   1  15      142.25       67.20     51.12 o 
   3   1  15     2330.00     2321.10     59.45 o 
   4   1  15       20.32      110.83     93.69 o 
  -8   2  15       83.60      105.38     47.92 o 
  -7   2  15      618.11      548.07     54.88 o 
  -6   2  15       82.57      110.09     41.39 o 
  -5   2  15      298.39      341.86     38.77 o 
  -4   2  15      147.32      150.02     39.09 o 
  -3   2  15     1486.12     1566.75     46.57 o 
  -2   2  15       80.40       51.36     39.47 o 
  -1   2  15       18.42       38.64     44.06 o 
   0   2  15      238.94      212.06     50.13 o 
   1   2  15      865.69      929.98    119.81 o 
   2   2  15      367.20      320.75     63.36 o 
   3   2  15     1044.76      945.02     53.91 o 
   4   2  15      362.55      301.44     70.94 o 
  -8   3  15       41.16       81.38     50.75 o 
  -7   3  15       68.23       27.07     45.72 o 
  -6   3  15      304.26      381.75     42.29 o 
  -5   3  15      454.73      440.78     35.58 o 
  -4   3  15      545.23      587.53     37.37 o 
  -3   3  15       44.91       82.13     38.58 o 
  -2   3  15     1342.61     1432.81     37.48 o 
  -1   3  15     1239.65     1370.17     79.12 o 
   0   3  15      757.67      660.93     51.87 o 
   1   3  15      113.61      104.63    120.50 o 
   2   3  15      337.09      376.59     58.39 o 
   3   3  15      259.87      264.75     54.09 o 
   4   3  15        0.86       62.91     60.35 o 
  -7   4  15      412.98      411.15     45.45 o 
  -6   4  15       25.89       90.79     47.72 o 
  -5   4  15      451.69      431.90     45.47 o 
  -4   4  15        9.50        0.00     40.06 o 
  -3   4  15     9178.17     9416.59    256.38 o 
  -2   4  15      107.20      111.60     41.22 o 
  -1   4  15      866.21      892.52     52.96 o 
   0   4  15     3862.31     4029.99    176.74 o 
   1   4  15      332.03      379.13     60.54 o 
   2   4  15     1221.28     1162.18     60.54 o 
   3   4  15      152.65      108.06     90.98 o 
   4   4  15      208.88      216.78     68.94 o 
  -7   5  15        1.20       51.58     50.59 o 
  -6   5  15       46.11      182.86     55.07 o 
  -5   5  15        4.63       26.95     61.58 o 
  -4   5  15        3.50       25.91     52.16 o 
  -3   5  15       90.30       25.98     42.53 o 
  -2   5  15     1057.89     1062.74     46.03 o 
  -1   5  15      585.51      644.64     42.47 o 
   0   5  15       23.30       14.85     53.69 o 
   1   5  15      553.61      475.59     57.25 o 
   2   5  15       24.64        0.00     61.11 o 
   3   5  15       51.35       95.49    145.53 o 
  -7   6  15      523.72      468.42     57.91 o 
  -6   6  15       37.72        0.00     57.56 o 
  -5   6  15      418.97      374.93     56.00 o 
  -4   6  15      723.52      733.11     55.88 o 
  -3   6  15     3725.58     3674.26    143.44 o 
  -2   6  15       24.98        1.92     40.24 o 
  -1   6  15       63.33       77.20     45.44 o 
   0   6  15      242.31      234.16     62.44 o 
   1   6  15      552.63      600.64     47.53 o 
   2   6  15      506.22      480.57     50.28 o 
   3   6  15     1311.30     1357.76     63.63 o 
  -7   7  15        3.10       11.49     59.44 o 
  -6   7  15      743.85      692.09     50.46 o 
  -5   7  15      230.55      172.55     48.65 o 
  -4   7  15      282.93      276.07     42.00 o 
  -3   7  15      712.80      753.72     62.96 o 
  -2   7  15      900.54      893.56     39.87 o 
  -1   7  15      751.32      772.64     68.56 o 
   0   7  15      146.01      227.65     59.84 o 
   1   7  15        6.80       84.21     57.06 o 
   2   7  15      302.16      317.15     53.11 o 
   3   7  15      628.18      605.87     51.72 o 
  -6   8  15        1.24       87.03     50.03 o 
  -5   8  15        1.94        0.00     47.37 o 
  -4   8  15       39.02       41.02     46.96 o 
  -3   8  15      398.32      451.71     54.42 o 
  -2   8  15       91.32      203.56     89.57 o 
  -1   8  15       34.28      128.79     57.97 o 
   0   8  15       34.92       75.41     43.51 o 
   1   8  15       73.59      169.21     60.55 o 
   2   8  15      195.52      156.43     55.57 o 
  -6   9  15     1574.72     1364.90     68.01 o 
  -5   9  15       28.96      125.31     45.79 o 
  -4   9  15       92.67      157.08     49.30 o 
  -3   9  15      268.28      279.72     55.01 o 
  -2   9  15     1200.21     1127.10    147.87 o 
  -1   9  15      894.47      890.79     66.80 o 
   0   9  15      834.82      760.00     56.13 o 
   1   9  15       57.52      119.51     59.95 o 
   2   9  15      159.92      204.79     85.20 o 
  -5  10  15      311.85      199.73     57.26 o 
  -4  10  15       22.27      103.28     57.64 o 
  -3  10  15       43.55      170.96     70.03 o 
  -2  10  15       81.91      101.89     52.03 o 
  -1  10  15       93.67       60.21     51.32 o 
   0  10  15       33.23      112.74     63.44 o 
   1  10  15      321.07      279.95     86.66 o 
  -4  11  15      230.89      190.32     57.59 o 
  -3  11  15       14.67       21.18     50.62 o 
  -2  11  15      508.15      517.62     56.99 o 
  -1  11  15     1234.77     1294.60     54.13 o 
   0  11  15      260.01      313.51     57.43 o 
  -7   0  16      602.65      604.61    158.08 o 
  -6   0  16       33.34      136.79     56.94 o 
  -5   0  16     2337.12     2310.39    182.56 o 
  -4   0  16        3.66        0.00     54.69 o 
  -3   0  16       17.16       80.75     56.84 o 
  -2   0  16      996.75      968.14     68.05 o 
  -1   0  16     2206.58     2426.15     98.40 o 
   0   0  16       14.66        6.56     92.65 o 
   1   0  16     3662.09     3663.63     75.62 o 
   2   0  16     1082.55     1049.76     88.16 o 
   3   0  16       15.67        0.00     96.79 o 
  -7   1  16       37.99       61.19     48.98 o 
  -6   1  16       11.94       18.17     39.49 o 
  -5   1  16      226.86      232.93     41.78 o 
  -4   1  16      189.07      181.46     39.45 o 
  -3   1  16       37.08       57.17     38.27 o 
  -2   1  16       32.61        6.34     41.97 o 
  -1   1  16      285.82      324.20    127.35 o 
   0   1  16      217.54      273.77     52.57 o 
   1   1  16      226.23      136.53     90.92 o 
   2   1  16      582.16      533.94     54.60 o 
   3   1  16      174.31       42.22     71.07 o 
  -7   2  16       95.52       60.69     50.83 o 
  -6   2  16       61.74      136.30     44.31 o 
  -5   2  16     2001.32     2054.67     57.32 o 
  -4   2  16      188.75      220.10     41.87 o 
  -3   2  16      382.61      418.27     40.28 o 
  -2   2  16     1649.78     1607.50     46.52 o 
  -1   2  16     1992.62     1958.66    108.30 o 
   0   2  16      518.35      483.10     53.90 o 
   1   2  16      346.84      293.07     79.82 o 
   2   2  16      468.67      542.44     64.37 o 
   3   2  16      146.61      111.25     54.36 o 
  -7   3  16      119.18      118.26     47.80 o 
  -6   3  16      179.16      181.38     46.48 o 
  -5   3  16        8.05       29.87     40.94 o 
  -4   3  16     2541.29     2659.61     88.25 o 
  -3   3  16      379.57      381.24     39.65 o 
  -2   3  16     1925.87     1870.79     51.14 o 
  -1   3  16       52.04       78.77     54.24 o 
   0   3  16      221.50      193.88     50.70 o 
   1   3  16     2617.90     2600.16     79.13 o 
   2   3  16      235.56      272.33    130.57 o 
   3   3  16      241.50      107.74     66.45 o 
  -7   4  16        8.01       57.75     44.91 o 
  -6   4  16       23.04       77.96     43.56 o 
  -5   4  16      208.53      243.23     42.67 o 
  -4   4  16      134.14       97.31     38.51 o 
  -3   4  16       86.64       74.32     40.78 o 
  -2   4  16       19.55       35.19     47.52 o 
  -1   4  16       12.00        0.00     46.34 o 
   0   4  16       23.05       70.40     54.35 o 
   1   4  16       76.26      121.19     87.01 o 
   2   4  16        1.75        0.00     55.08 o 
   3   4  16        1.98        0.00     75.97 o 
  -7   5  16      152.18      114.00     54.28 o 
  -6   5  16      119.84      184.03     49.10 o 
  -5   5  16      106.45      130.39     51.03 o 
  -4   5  16     3392.33     3297.47    153.31 o 
  -3   5  16      306.23      305.54     42.96 o 
  -2   5  16     1046.20     1037.09     53.31 o 
  -1   5  16        9.21       92.78     55.77 o 
   0   5  16       51.24       69.82     50.12 o 
   1   5  16     1545.43     1407.95    128.62 o 
   2   5  16      520.30      513.40     89.77 o 
  -6   6  16       65.76       96.28     58.06 o 
  -5   6  16      734.98      652.69     59.41 o 
  -4   6  16       34.14       59.45     56.96 o 
  -3   6  16      650.99      594.97     47.24 o 
  -2   6  16      822.57      804.47     49.71 o 
  -1   6  16      345.25      361.85     50.37 o 
   0   6  16       91.07       62.48     57.73 o 
   1   6  16       17.29        0.00     57.70 o 
   2   6  16      180.33      198.69    153.82 o 
  -6   7  16       55.76       49.06     58.20 o 
  -5   7  16       32.18       89.52     59.84 o 
  -4   7  16      280.38      309.62     58.73 o 
  -3   7  16      110.06      149.95     56.34 o 
  -2   7  16      266.49      294.47     48.44 o 
  -1   7  16      389.16      399.24     57.43 o 
   0   7  16       30.61       78.12     52.61 o 
   1   7  16      682.24      729.71     62.27 o 
   2   7  16      797.66      798.33     80.55 o 
  -5   8  16     1270.70     1183.23     61.63 o 
  -4   8  16       27.30       57.74     50.34 o 
  -3   8  16      131.99      102.68     44.65 o 
  -2   8  16      383.44      354.22     79.39 o 
  -1   8  16      993.76     1031.58    111.75 o 
   0   8  16       17.62       20.94     54.88 o 
   1   8  16     1292.13     1311.71     55.25 o 
  -4   9  16        6.29        0.00     50.79 o 
  -3   9  16        9.37       36.42     60.38 o 
  -2   9  16      149.89      152.66     62.86 o 
  -1   9  16        5.10        0.00     60.26 o 
   0   9  16      195.18      143.59     75.08 o 
  -3  10  16      223.04      284.15     59.74 o 
  -2  10  16      774.18      743.33     63.67 o 
  -1  10  16      843.57      850.59     67.67 o 
  -6   1  17     1443.64     1307.53     45.45 o 
  -5   1  17        6.25        0.00     40.31 o 
  -4   1  17      549.46      498.54     41.13 o 
  -3   1  17       17.10       24.20     43.43 o 
  -2   1  17      431.09      474.78     58.19 o 
  -1   1  17     1274.37     1187.29     58.63 o 
   0   1  17     3026.80     3124.00     64.19 o 
   1   1  17      206.85       20.06     67.25 o 
   2   1  17       74.67       74.02     55.02 o 
  -6   2  17        4.11       78.89     46.61 o 
  -5   2  17      176.24      187.08     41.96 o 
  -4   2  17      313.88      306.57     43.39 o 
  -3   2  17      657.18      633.98     44.09 o 
  -2   2  17      210.20      277.31     49.92 o 
  -1   2  17      592.63      623.41     55.73 o 
   0   2  17      581.27      614.09    129.54 o 
   1   2  17      341.94      456.54     57.13 o 
   2   2  17      649.35      691.55     58.90 o 
  -6   3  17      477.03      508.02     45.19 o 
  -5   3  17       18.80       13.00     42.21 o 
  -4   3  17      274.08      338.39     40.68 o 
  -3   3  17       43.18       90.90     44.69 o 
  -2   3  17       41.98       99.40     51.67 o 
  -1   3  17      713.33      704.70     63.27 o 
   0   3  17      262.47      247.07     57.77 o 
   1   3  17        4.10        0.00     60.42 o 
   2   3  17        7.12      102.69     69.69 o 
  -6   4  17      114.55      157.04     47.44 o 
  -5   4  17      707.97      650.02     47.04 o 
  -4   4  17      737.58      712.03     43.95 o 
  -3   4  17     2830.81     2676.62     49.47 o 
  -2   4  17       57.45       41.79     49.18 o 
  -1   4  17      701.76      737.52     63.92 o 
   0   4  17     1397.75     1426.73    261.03 o 
   1   4  17      170.21      120.60     67.52 o 
  -6   5  17      155.60       83.51     51.97 o 
  -5   5  17       47.36      126.05     46.75 o 
  -4   5  17      117.81      132.84     39.35 o 
  -3   5  17      138.34      223.62     52.01 o 
  -2   5  17      417.58      398.22     56.27 o 
  -1   5  17      249.54      300.10     45.12 o 
   0   5  17       88.62      141.36     98.35 o 
   1   5  17       41.98       49.55     68.55 o 
  -5   6  17       72.21       36.81     54.36 o 
  -4   6  17      416.91      407.35     53.02 o 
  -3   6  17      826.30      835.66     57.24 o 
  -2   6  17      101.15       50.28     61.29 o 
  -1   6  17      571.84      602.71     60.28 o 
   0   6  17      546.98      625.11    105.89 o 
   1   6  17      176.67      278.32    116.01 o 
  -4   7  17       79.36       65.63     60.65 o 
  -3   7  17       18.55        0.00     59.16 o 
  -2   7  17      442.12      491.50    105.65 o 
  -1   7  17      122.43        0.00     54.22 o 
   0   7  17      761.30      760.68     55.05 o 
  -4   8  17       89.97       34.09     64.93 o 
  -3   8  17      186.92      157.41     57.92 o 
  -2   8  17        0.76       33.12     74.19 o 
  -1   8  17       87.13      141.92     69.81 o 
  -5   0  18      987.98     1036.27     61.95 o 
  -4   0  18      655.27      663.46     60.50 o 
  -3   0  18      195.73      159.79     58.45 o 
  -2   0  18      571.09      823.49    101.63 o 
  -1   0  18     1521.69     1718.22     96.45 o 
   0   0  18      407.47      375.32     96.68 o 
  -5   1  18        0.62        0.00     44.25 o 
  -4   1  18       93.42      109.85     42.74 o 
  -3   1  18       27.21       44.66     48.81 o 
  -2   1  18      338.31      419.93    128.90 o 
  -1   1  18       12.66        0.00     67.64 o 
   0   1  18      301.27      175.01    108.30 o 
  -5   2  18      946.66      920.87     44.96 o 
  -4   2  18       67.96       82.94     44.37 o 
  -3   2  18      397.16      370.40     50.97 o 
  -2   2  18      640.68      661.63     58.14 o 
  -1   2  18       26.26       85.04     80.10 o 
   0   2  18      299.13      312.52     59.34 o 
  -5   3  18        0.43       56.74     44.52 o 
  -4   3  18      980.74      943.03     47.33 o 
  -3   3  18      307.07      286.28     46.91 o 
  -2   3  18     2068.31     1950.04     60.43 o 
  -1   3  18      164.51      178.88     65.95 o 
   0   3  18        3.40      101.80     61.06 o 
  -4   4  18        6.82       44.10     44.94 o 
  -3   4  18        5.21        0.00     49.76 o 
  -2   4  18        0.06       33.40     57.58 o 
  -1   4  18        5.63       19.58    158.89 o 
   0   4  18        4.77        0.00     89.20 o 
  -4   5  18      787.31      701.56     45.07 o 
  -3   5  18      146.91      156.73     49.83 o 
  -2   5  18     1889.99     1851.48    152.99 o 
  -1   5  18       27.35      169.07     80.20 o 
  -3   6  18      309.45      305.54     53.89 o 
  -2   6  18      464.01      452.15     55.84 o 
                                                 
